# Supplementary material for: Tris(cis-2-hy­droxy­cyclo­hexane-1,3,5-tri­aminium) hydrogen sulfate octa­chloride dihydrate
Source: Acta Crystallogr Sect E Struct Rep Online. 2012 May 26;68(Pt 6):o1899–900. doi: 10.1107/S1600536812022374 (PMC3379457; doi:10.1107/S1600536812022374)
Supplement: Supplementary file 1 [file e-68-o1899-sup1.cif]

##############################################################################
#                                                                            #
# This CIF contains the data in a paper accepted for publication in          #
# Acta Crystallographica Section E. It conforms to the requirements of       #
# Notes for Authors for Acta Crystallographica Section E, and has been       #
# peer reviewed under the auspices of the IUCr Commission on Journals.       #
#                                                                            #
# Full details of the Crystallographic Information File format               #
# are given in the paper "The Crystallographic Information File (CIF):       #
# a New Standard Archive File for Crystallography" by S. R. Hall, F. H.      #
# Allen and I. D. Brown [Acta Cryst. (1991), A47, 655-685].                  #
#                                                                            #
# The current version of the core CIF dictionary is obtainable from          #
# ftp://ftp.iucr.org/pub/cif_core.dic.                                       #
#                                                                            #
# Software is freely available for graphical display of the structure(s)     #
# in this CIF. For information consult the CIF software page                 #
# http://www.iucr.org/resources/cif/software.                                #
#                                                                            #
# This file may be used for bona fide research purposes within the           #
# scientific community so long as proper attribution is given to the journal # 
# article from which it was obtained.                                        #
#                                                                            #
##############################################################################
data_global
_audit_creation_method
                'from SHELXL-97 with Microsoft Word 2011 for Mac Version 14.1.4'
_journal_date_recd_electronic     2012-04-27
_journal_date_accepted     2012-05-16
_journal_name_full     'Acta Crystallographica, Section E'
_journal_year     2012
_journal_volume     68
_journal_issue      6
_journal_page_first     o1899
_journal_page_last     o1900
_journal_paper_category     QO
_journal_paper_doi     10.1107/S1600536812022374
_journal_coeditor_code     NK2161
_publ_contact_author_name     'Kaspar Hegetschweiler'
_publ_contact_author_address
;
Fachrichtung Chemie
Universit\"at des Saarlandes
Postfach 151150
D-66041 Saarbr\"ucken
Germany
;
_publ_contact_author_email     'hegetschweiler@mx.uni-saarland.de'
_publ_contact_author_fax     '0049-681-302-2663'
_publ_contact_author_phone     '0049-681-302-2715'
_publ_section_title
;
Tris(<i>cis</i>-2-hydroxycyclohexane-1,3,5-triaminium) hydrogen sulfate
octachloride dihydrate
;
loop_
    _publ_author_name
    _publ_author_footnote
    _publ_author_address
    'Neis, Christian' .
;
Fachrichtung Chemie
Universit\"at des Saarlandes
Postfach 151150
D-66041 Saarbr\"ucken
Germany
;
    'Merten, G\"unter J.' .
;
Fachrichtung Chemie
Universit\"at des Saarlandes
Postfach 151150
D-66041 Saarbr\"ucken
Germany
;
    'Hegetschweiler, Kaspar' .
;
Fachrichtung Chemie
Universit\"at des Saarlandes
Postfach 151150
D-66041 Saarbr\"ucken
Germany
;
data_I
_chemical_name_systematic
;
Tris(<i>cis</i>-2-hydroxycyclohexane-1,3,5-triaminium) hydrogen sulfate
octachloride dihydrate
;
_chemical_name_common     ?
_chemical_formula_moiety     '3(C6 H18 N3 O 3+), 8(Cl -), H O4 S -, 2(H2 O)'
_chemical_formula_sum     'C18 H59 Cl8 N9 O9 S'
_chemical_formula_iupac     '3C6 H18 N3 O 3+, 8Cl -, H S O4 -, 2H2 O'
_chemical_formula_weight     861.40
_chemical_melting_point     ?
_symmetry_cell_setting     trigonal
_symmetry_space_group_name_H-M     'R 3 c'
loop_
    _symmetry_equiv_pos_as_xyz
    'x, y, z'
    '-y, x-y, z'
    '-x+y, -x, z'
    '-y, -x, z+1/2'
    '-x+y, y, z+1/2'
    'x, x-y, z+1/2'
    'x+2/3, y+1/3, z+1/3'
    '-y+2/3, x-y+1/3, z+1/3'
    '-x+y+2/3, -x+1/3, z+1/3'
    '-y+2/3, -x+1/3, z+5/6'
    '-x+y+2/3, y+1/3, z+5/6'
    'x+2/3, x-y+1/3, z+5/6'
    'x+1/3, y+2/3, z+2/3'
    '-y+1/3, x-y+2/3, z+2/3'
    '-x+y+1/3, -x+2/3, z+2/3'
    '-y+1/3, -x+2/3, z+7/6'
    '-x+y+1/3, y+2/3, z+7/6'
    'x+1/3, x-y+2/3, z+7/6'
_cell_length_a     12.6549(18)
_cell_length_b     12.6549(18)
_cell_length_c     43.616(9)
_cell_angle_alpha     90.00
_cell_angle_beta     90.00
_cell_angle_gamma     120.00
_cell_volume     6049.2(17)
_cell_formula_units_Z     6
_cell_measurement_reflns_used     5824
_cell_measurement_theta_min     3.25
_cell_measurement_theta_max     38.04
_cell_measurement_temperature     200(2)
_exptl_crystal_description     prism
_exptl_crystal_colour     colourless
_exptl_crystal_size_max     0.48
_exptl_crystal_size_mid     0.40
_exptl_crystal_size_min     0.32
_exptl_crystal_density_diffrn     1.419
_exptl_crystal_density_meas     ?
_exptl_crystal_density_method     'not measured'
_exptl_crystal_F_000     2724
_exptl_absorpt_coefficient_mu     0.661
_exptl_absorpt_correction_type     none
_exptl_absorpt_process_details     ?
_exptl_absorpt_correction_T_min     ?
_exptl_absorpt_correction_T_max     ?
_exptl_special_details     ?
_diffrn_ambient_temperature     200(2)
_diffrn_radiation_type     MoK\a
_diffrn_radiation_wavelength     0.71073
_diffrn_radiation_source     'fine-focus sealed tube'
_diffrn_radiation_monochromator     graphite
_diffrn_measurement_device_type     'Stoe IPDS image plate'
_diffrn_measurement_method     'phi scans'
_diffrn_detector_area_resol_mean     ?
_diffrn_reflns_number     14259
_diffrn_reflns_av_R_equivalents     0.0746
_diffrn_reflns_av_sigmaI/netI     0.0363
_diffrn_reflns_theta_min     2.63
_diffrn_reflns_theta_max     25.50
_diffrn_reflns_theta_full     25.50
_diffrn_measured_fraction_theta_max     0.998
_diffrn_measured_fraction_theta_full     0.998
_diffrn_reflns_limit_h_min     -14
_diffrn_reflns_limit_h_max     15
_diffrn_reflns_limit_k_min     -15
_diffrn_reflns_limit_k_max     15
_diffrn_reflns_limit_l_min     -52
_diffrn_reflns_limit_l_max     52
_diffrn_standards_number     ?
_diffrn_standards_interval_count     ?
_diffrn_standards_interval_time     ?
_diffrn_standards_decay_%     ?
_refine_special_details
;
Refinement of <i>F</i>^2^ against ALL reflections. The weighted <i>R</i>-factor
<i>wR</i> and goodness of fit <i>S</i> are based on <i>F</i>^2^, conventional
<i>R</i>-factors <i>R</i> are based on <i>F</i>, with <i>F</i> set to zero for
negative <i>F</i>^2^. The threshold expression of <i>F</i>^2^ >
\s(<i>F</i>^2^) is used only for calculating <i>R</i>-factors(gt) <i>etc</i>.
and is not relevant to the choice of reflections for refinement.
<i>R</i>-factors based on <i>F</i>^2^ are statistically about twice as large
as those based on <i>F</i>, and <i>R</i>- factors based on ALL data will be
even larger.
;
_reflns_number_total     2518
_reflns_number_gt     2442
_reflns_threshold_expression     I>2sigma(I)
_refine_ls_structure_factor_coef     Fsqd
_refine_ls_matrix_type     full
_refine_ls_R_factor_all     0.0378
_refine_ls_R_factor_gt     0.0367
_refine_ls_wR_factor_gt     0.1008
_refine_ls_wR_factor_ref     0.1014
_refine_ls_goodness_of_fit_ref     1.069
_refine_ls_restrained_S_all     1.068
_refine_ls_number_reflns     2518
_refine_ls_number_parameters     169
_refine_ls_number_restraints     11
_refine_ls_hydrogen_treatment     mixed
_refine_ls_weighting_scheme     calc
_refine_ls_weighting_details
         'calc w=1/[\s^2^(Fo^2^)+(0.0782P)^2^+1.7412P] where P=(Fo^2^+2Fc^2^)/3'
_atom_sites_solution_hydrogens     geom
_atom_sites_solution_primary     direct
_atom_sites_solution_secondary     difmap
_refine_ls_shift/su_max     0.001
_refine_ls_shift/su_mean     0.000
_refine_diff_density_max     0.751
_refine_diff_density_min     -0.319
_refine_ls_extinction_method     none
_refine_ls_extinction_coef     ?
_refine_ls_abs_structure_details     'Flack (1983), 1255 Friedel pairs'
_refine_ls_abs_structure_Flack     0.41(7)
loop_
    _atom_type_symbol
    _atom_type_description
    _atom_type_scat_dispersion_real
    _atom_type_scat_dispersion_imag
    _atom_type_scat_source
    'C' 'C' 0.0033 0.0016
                         'International Tables Vol C Tables 4.2.6.8 and 6.1.1.4'
    'H' 'H' 0.0000 0.0000
                         'International Tables Vol C Tables 4.2.6.8 and 6.1.1.4'
    'N' 'N' 0.0061 0.0033
                         'International Tables Vol C Tables 4.2.6.8 and 6.1.1.4'
    'O' 'O' 0.0106 0.0060
                         'International Tables Vol C Tables 4.2.6.8 and 6.1.1.4'
    'S' 'S' 0.1246 0.1234
                         'International Tables Vol C Tables 4.2.6.8 and 6.1.1.4'
    'Cl' 'Cl' 0.1484 0.1585
                         'International Tables Vol C Tables 4.2.6.8 and 6.1.1.4'
_computing_data_collection     'Stoe IPDS Software (Stoe & Cie, 1997)'
_computing_cell_refinement     'Stoe IPDS Software (Stoe & Cie, 1997)'
_computing_data_reduction     'Stoe IPDS Software (Stoe & Cie, 1997)'
_computing_structure_solution     'SHELXS97 (Sheldrick, 2008)'
_computing_structure_refinement     'SHELXL97 (Sheldrick, 2008)'
_computing_molecular_graphics     'DIAMOND (Brandenburg, 2012)'
_computing_publication_material
                            'SHELXL97 (Sheldrick, 2008) and PLATON (Spek, 2009)'
loop_
    _atom_site_type_symbol
    _atom_site_label
    _atom_site_fract_x
    _atom_site_fract_y
    _atom_site_fract_z
    _atom_site_U_iso_or_equiv
    _atom_site_adp_type
    _atom_site_calc_flag
    _atom_site_refinement_flags
    _atom_site_occupancy
    _atom_site_symmetry_multiplicity
    _atom_site_disorder_assembly
    _atom_site_disorder_group
    Cl Cl1 0.25081(6) 0.28514(6) 0.523148(15) 0.02924(18) Uani d . 1 1 . .
    C C1 0.2004(2) 0.3248(2) 0.40899(6) 0.0217(5) Uani d . 1 1 . .
    H H1 0.2232 0.4124 0.4110 0.026 Uiso calc R 1 1 . .
    N N1 0.0651(2) 0.2485(2) 0.40665(6) 0.0260(5) Uani d D 1 1 . .
    H H11N 0.049(4) 0.172(2) 0.4029(10) 0.039 Uiso d D 1 1 . .
    H H12N 0.033(3) 0.264(4) 0.4234(7) 0.039 Uiso d D 1 1 . .
    H H13N 0.037(4) 0.269(4) 0.3907(7) 0.039 Uiso d D 1 1 . .
    C C2 0.2434(2) 0.2867(2) 0.43791(6) 0.0201(5) Uani d . 1 1 . .
    H H2 0.2079 0.3027 0.4566 0.024 Uiso calc R 1 1 . .
    O O2 0.20562(18) 0.16022(19) 0.43620(4) 0.0257(4) Uani d D 1 1 . .
    H H2O 0.153(3) 0.111(3) 0.4479(8) 0.039 Uiso d D 1 1 . .
    C C3 0.3833(2) 0.3621(3) 0.43928(6) 0.0221(5) Uani d . 1 1 . .
    H H3 0.4084 0.4501 0.4418 0.027 Uiso calc R 1 1 . .
    N N3 0.4276(2) 0.3228(3) 0.46641(5) 0.0272(5) Uani d D 1 1 . .
    H H31N 0.382(3) 0.321(4) 0.4818(7) 0.041 Uiso d D 1 1 . .
    H H32N 0.418(4) 0.248(2) 0.4636(9) 0.041 Uiso d D 1 1 . .
    H H33N 0.5097(18) 0.365(3) 0.4673(10) 0.041 Uiso d D 1 1 . .
    C C4 0.4447(2) 0.3482(3) 0.41051(6) 0.0232(5) Uani d . 1 1 . .
    H H4A 0.5343 0.4014 0.4121 0.028 Uiso calc R 1 1 . .
    H H4B 0.4262 0.2627 0.4086 0.028 Uiso calc R 1 1 . .
    C C5 0.3974(3) 0.3838(2) 0.38230(6) 0.0224(5) Uani d . 1 1 . .
    H H5 0.4231 0.4723 0.3836 0.027 Uiso calc R 1 1 . .
    N N5 0.4537(2) 0.3630(2) 0.35426(5) 0.0255(5) Uani d D 1 1 . .
    H H51N 0.5342(18) 0.413(3) 0.3532(9) 0.038 Uiso d D 1 1 . .
    H H52N 0.424(4) 0.373(4) 0.3361(6) 0.038 Uiso d D 1 1 . .
    H H53N 0.438(4) 0.287(2) 0.3530(9) 0.038 Uiso d D 1 1 . .
    C C6 0.2583(2) 0.3090(3) 0.37982(6) 0.0214(5) Uani d . 1 1 . .
    H H6A 0.2323 0.2218 0.3769 0.026 Uiso calc R 1 1 . .
    H H6B 0.2308 0.3365 0.3618 0.026 Uiso calc R 1 1 . .
    S S1 0.6667 0.3333 0.51658(4) 0.0494(4) Uani d S 1 3 . .
    O O11 0.6667 0.3333 0.48521(12) 0.0487(11) Uani d S 1 3 . .
    O O12 0.5574(4) 0.3375(4) 0.52786(9) 0.0796(11) Uani d . 1 1 . .
    Cl Cl2 0.65819(7) 0.61189(6) 0.460229(16) 0.03246(19) Uani d . 1 1 . .
    Cl Cl3 0.0000 0.0000 0.48180(3) 0.0243(3) Uani d S 1 3 . .
    Cl Cl4 0.3333 0.6667 0.53799(3) 0.0309(3) Uani d S 1 3 . .
    O O1W 0.3333 0.6667 0.4283(5) 0.113(6) Uiso d SP 0.502(13) 3 . .
    O O2W 0.2408(13) 0.5251(14) 0.4717(3) 0.127(5) Uiso d P 0.498(13) 1 . .
loop_
    _atom_site_aniso_label
    _atom_site_aniso_U_11
    _atom_site_aniso_U_22
    _atom_site_aniso_U_33
    _atom_site_aniso_U_12
    _atom_site_aniso_U_13
    _atom_site_aniso_U_23
    Cl1 0.0288(3) 0.0305(3) 0.0258(3) 0.0128(3) -0.0011(3) -0.0080(3)
    C1 0.0228(13) 0.0266(13) 0.0200(12) 0.0155(11) -0.0017(10) -0.0011(10)
    N1 0.0236(12) 0.0382(13) 0.0228(12) 0.0205(11) 0.0001(10) 0.0006(10)
    C2 0.0195(12) 0.0250(13) 0.0157(12) 0.0111(11) -0.0007(9) -0.0012(9)
    O2 0.0232(10) 0.0249(10) 0.0256(10) 0.0094(8) 0.0020(8) 0.0070(8)
    C3 0.0224(13) 0.0241(13) 0.0164(12) 0.0090(11) -0.0022(10) -0.0020(10)
    N3 0.0227(12) 0.0378(14) 0.0165(12) 0.0117(11) -0.0040(9) 0.0008(10)
    C4 0.0165(12) 0.0293(14) 0.0211(14) 0.0096(12) 0.0013(10) 0.0035(11)
    C5 0.0253(13) 0.0216(12) 0.0184(12) 0.0103(11) 0.0051(10) 0.0041(10)
    N5 0.0250(12) 0.0334(13) 0.0171(11) 0.0139(10) 0.0029(9) 0.0042(10)
    C6 0.0213(12) 0.0262(13) 0.0167(12) 0.0119(11) 0.0011(9) 0.0039(10)
    S1 0.0587(6) 0.0587(6) 0.0308(7) 0.0294(3) 0.000 0.000
    O11 0.0493(17) 0.0493(17) 0.047(3) 0.0246(8) 0.000 0.000
    O12 0.073(2) 0.085(3) 0.090(2) 0.046(2) 0.041(2) 0.003(2)
    Cl2 0.0304(4) 0.0296(3) 0.0231(3) 0.0044(3) -0.0005(3) 0.0005(3)
    Cl3 0.0252(3) 0.0252(3) 0.0225(5) 0.01259(17) 0.000 0.000
    Cl4 0.0292(4) 0.0292(4) 0.0343(6) 0.01459(19) 0.000 0.000
_geom_special_details
;
All e.s.d.'s (except the e.s.d. in the dihedral angle between two l.s. planes)
are estimated using the full covariance matrix. The cell e.s.d.'s are taken
into account individually in the estimation of e.s.d.'s in distances, angles
and torsion angles; correlations between e.s.d.'s in cell parameters are only
used when they are defined by crystal symmetry. An approximate (isotropic)
treatment of cell e.s.d.'s is used for estimating e.s.d.'s involving l.s.
planes.
;
loop_
    _geom_bond_atom_site_label_1
    _geom_bond_atom_site_label_2
    _geom_bond_site_symmetry_2
    _geom_bond_distance
    _geom_bond_publ_flag
    C1 N1 . 1.490(3) ?
    C1 C6 . 1.530(4) ?
    C1 C2 . 1.543(4) ?
    C1 H1 . 1.0000 ?
    N1 H11N . 0.896(19) ?
    N1 H12N . 0.904(19) ?
    N1 H13N . 0.875(19) ?
    C2 O2 . 1.425(3) ?
    C2 C3 . 1.536(4) ?
    C2 H2 . 1.0000 ?
    O2 H2O . 0.823(19) ?
    C3 N3 . 1.497(3) ?
    C3 C4 . 1.531(4) ?
    C3 H3 . 1.0000 ?
    N3 H31N . 0.876(19) ?
    N3 H32N . 0.901(19) ?
    N3 H33N . 0.901(19) ?
    C4 C5 . 1.531(4) ?
    C4 H4A . 0.9900 ?
    C4 H4B . 0.9900 ?
    C5 N5 . 1.504(4) ?
    C5 C6 . 1.529(4) ?
    C5 H5 . 1.0000 ?
    N5 H51N . 0.893(19) ?
    N5 H52N . 0.912(19) ?
    N5 H53N . 0.881(19) ?
    C6 H6A . 0.9900 ?
    C6 H6B . 0.9900 ?
    S1 O11 . 1.368(5) ?
    S1 O12 2_655 1.493(3) ?
    S1 O12 3_665 1.493(3) ?
    S1 O12 . 1.493(3) ?
loop_
    _geom_angle_atom_site_label_1
    _geom_angle_atom_site_label_2
    _geom_angle_atom_site_label_3
    _geom_angle_site_symmetry_1
    _geom_angle_site_symmetry_3
    _geom_angle
    _geom_angle_publ_flag
    N1 C1 C6 . . 109.2(2) ?
    N1 C1 C2 . . 108.9(2) ?
    C6 C1 C2 . . 111.8(2) ?
    N1 C1 H1 . . 108.9 ?
    C6 C1 H1 . . 108.9 ?
    C2 C1 H1 . . 108.9 ?
    C1 N1 H11N . . 106(3) ?
    C1 N1 H12N . . 108(3) ?
    H11N N1 H12N . . 119(4) ?
    C1 N1 H13N . . 112(3) ?
    H11N N1 H13N . . 105(4) ?
    H12N N1 H13N . . 107(4) ?
    O2 C2 C3 . . 109.6(2) ?
    O2 C2 C1 . . 109.6(2) ?
    C3 C2 C1 . . 108.3(2) ?
    O2 C2 H2 . . 109.8 ?
    C3 C2 H2 . . 109.8 ?
    C1 C2 H2 . . 109.8 ?
    C2 O2 H2O . . 121(3) ?
    N3 C3 C4 . . 108.3(2) ?
    N3 C3 C2 . . 109.3(2) ?
    C4 C3 C2 . . 112.9(2) ?
    N3 C3 H3 . . 108.7 ?
    C4 C3 H3 . . 108.7 ?
    C2 C3 H3 . . 108.7 ?
    C3 N3 H31N . . 105(3) ?
    C3 N3 H32N . . 111(3) ?
    H31N N3 H32N . . 110(4) ?
    C3 N3 H33N . . 110(3) ?
    H31N N3 H33N . . 122(4) ?
    H32N N3 H33N . . 98(4) ?
    C5 C4 C3 . . 109.2(2) ?
    C5 C4 H4A . . 109.8 ?
    C3 C4 H4A . . 109.8 ?
    C5 C4 H4B . . 109.8 ?
    C3 C4 H4B . . 109.8 ?
    H4A C4 H4B . . 108.3 ?
    N5 C5 C6 . . 109.5(2) ?
    N5 C5 C4 . . 108.2(2) ?
    C6 C5 C4 . . 111.9(2) ?
    N5 C5 H5 . . 109.1 ?
    C6 C5 H5 . . 109.1 ?
    C4 C5 H5 . . 109.1 ?
    C5 N5 H51N . . 113(3) ?
    C5 N5 H52N . . 114(3) ?
    H51N N5 H52N . . 105(4) ?
    C5 N5 H53N . . 112(3) ?
    H51N N5 H53N . . 109(4) ?
    H52N N5 H53N . . 103(4) ?
    C5 C6 C1 . . 109.8(2) ?
    C5 C6 H6A . . 109.7 ?
    C1 C6 H6A . . 109.7 ?
    C5 C6 H6B . . 109.7 ?
    C1 C6 H6B . . 109.7 ?
    H6A C6 H6B . . 108.2 ?
    O11 S1 O12 . 2_655 109.24(18) ?
    O11 S1 O12 . 3_665 109.24(19) ?
    O12 S1 O12 2_655 3_665 109.70(18) ?
    O11 S1 O12 . . 109.24(18) ?
    O12 S1 O12 2_655 . 109.70(18) ?
    O12 S1 O12 3_665 . 109.70(18) ?
loop_
    _geom_torsion_atom_site_label_1
    _geom_torsion_atom_site_label_2
    _geom_torsion_atom_site_label_3
    _geom_torsion_atom_site_label_4
    _geom_torsion_site_symmetry_1
    _geom_torsion_site_symmetry_2
    _geom_torsion_site_symmetry_3
    _geom_torsion_site_symmetry_4
    _geom_torsion
    _geom_torsion_publ_flag
    N1 C1 C2 O2 . . . . 58.1(3) ?
    C6 C1 C2 O2 . . . . -62.7(3) ?
    N1 C1 C2 C3 . . . . 177.6(2) ?
    C6 C1 C2 C3 . . . . 56.8(3) ?
    O2 C2 C3 N3 . . . . -58.0(3) ?
    C1 C2 C3 N3 . . . . -177.5(2) ?
    O2 C2 C3 C4 . . . . 62.7(3) ?
    C1 C2 C3 C4 . . . . -56.8(3) ?
    N3 C3 C4 C5 . . . . 178.1(2) ?
    C2 C3 C4 C5 . . . . 56.8(3) ?
    C3 C4 C5 N5 . . . . -177.0(2) ?
    C3 C4 C5 C6 . . . . -56.3(3) ?
    N5 C5 C6 C1 . . . . 177.2(2) ?
    C4 C5 C6 C1 . . . . 57.2(3) ?
    N1 C1 C6 C5 . . . . -178.3(2) ?
    C2 C1 C6 C5 . . . . -57.7(3) ?
loop_
    _geom_hbond_atom_site_label_D
    _geom_hbond_atom_site_label_H
    _geom_hbond_atom_site_label_A
    _geom_hbond_site_symmetry_A
    _geom_hbond_distance_DH
    _geom_hbond_distance_HA
    _geom_hbond_distance_DA
    _geom_hbond_angle_DHA
    _geom_hbond_publ_flag
    N1 H11N Cl4 10_554 0.896(19) 2.38(2) 3.218(3) 155(4) y
    N1 H12N Cl2 3_565 0.904(19) 2.36(2) 3.241(3) 166(4) y
    N1 H13N Cl1 12_454 0.875(19) 2.29(2) 3.143(3) 165(4) y
    O2 H2O Cl3 . 0.823(19) 2.28(2) 3.092(2) 170(4) y
    N3 H31N Cl1 . 0.876(19) 2.34(2) 3.208(3) 171(4) y
    N3 H32N Cl2 2_655 0.901(19) 2.39(2) 3.289(3) 176(4) y
    N3 H33N O11 . 0.901(19) 2.35(3) 3.072(3) 137(3) y
    N3 H33N Cl2 . 0.901(19) 2.74(3) 3.361(3) 127(3) y
    N5 H51N Cl1 11_554 0.893(19) 2.39(3) 3.184(3) 148(4) y
    N5 H52N Cl2 12_454 0.912(19) 2.26(2) 3.171(3) 172(4) y
    N5 H53N Cl1 10_554 0.881(19) 2.32(2) 3.194(3) 171(4) y
