# Supplementary material for: Tris(cis-2-hy­droxy­cyclo­hexane-1,3,5-tri­aminium) hydrogen sulfate octa­chloride dihydrate
Source: Acta Crystallogr Sect E Struct Rep Online. 2012 May 26;68(Pt 6):o1899–900. doi: 10.1107/S1600536812022374 (PMC3379457; doi:10.1107/S1600536812022374)
Supplement: Supplementary file 2 [file e-68-o1899-Isup2.hkl]

# 
# h,k,l, Fc-squared, Fo-squared, sigma(Fo-squared) and status flag 
# 
data_I
_shelx_title ' 2808 in R3c' 
_shelx_refln_list_code          4 
_shelx_F_calc_maximum      531.20 
_exptl_crystal_F_000      2724.00 
_reflns_d_resolution_high  0.8255 
 
loop_ 
 _symmetry_equiv_pos_as_xyz 
 'x, y, z' 
 '-y, x-y, z' 
 '-x+y, -x, z' 
 '-y, -x, z+1/2' 
 '-x+y, y, z+1/2' 
 'x, x-y, z+1/2' 
 'x+2/3, y+1/3, z+1/3' 
 '-y+2/3, x-y+1/3, z+1/3' 
 '-x+y+2/3, -x+1/3, z+1/3' 
 '-y+2/3, -x+1/3, z+5/6' 
 '-x+y+2/3, y+1/3, z+5/6' 
 'x+2/3, x-y+1/3, z+5/6' 
 'x+1/3, y+2/3, z+2/3' 
 '-y+1/3, x-y+2/3, z+2/3' 
 '-x+y+1/3, -x+2/3, z+2/3' 
 '-y+1/3, -x+2/3, z+7/6' 
 '-x+y+1/3, y+2/3, z+7/6' 
 'x+1/3, x-y+2/3, z+7/6' 
 
_cell_length_a    12.6549 
_cell_length_b    12.6549 
_cell_length_c    43.6163 
_cell_angle_alpha  90.000 
_cell_angle_beta   90.000 
_cell_angle_gamma 120.000 
 
_shelx_F_squared_multiplier     1.000 
 
loop_ 
 _refln_index_h 
 _refln_index_k 
 _refln_index_l 
 _refln_F_squared_calc 
 _refln_F_squared_meas 
 _refln_F_squared_sigma 
 _refln_observed_status 
   0   1 -52      607.15      484.92    103.47 o 
  -2   2 -52      783.20      799.61    137.82 o 
  -1   2 -51      734.32      771.90     83.07 o 
  -2   4 -51      391.23      419.48     93.85 o 
  -1   1 -50     1129.51     1199.79    104.05 o 
   0   2 -50       74.99      -23.97     98.49 o 
  -2   3 -50      226.20      224.11     89.63 o 
  -4   4 -50     4973.64     5398.03    183.17 o 
  -1   4 -50     1194.97     1373.09     99.18 o 
  -1   3 -49     5839.18     6336.26    242.34 o 
  -3   4 -49     2788.28     2869.31     89.10 o 
  -2   5 -49     4130.66     4331.63    130.69 o 
   0   0 -48    34126.16    35645.09    336.42 o 
  -1   2 -48     4374.51     4921.64     81.13 o 
  -3   3 -48    20751.32    22705.72    222.73 o 
   0   3 -48    11211.62    11475.53    407.41 o 
  -2   4 -48     3383.07     3633.57     84.94 o 
  -4   5 -48      710.22      849.26     94.71 o 
  -1   5 -48     1236.23     1318.04    117.83 o 
  -3   6 -48     1807.02     1793.60    111.57 o 
  -2   3 -47     7506.55     8348.89    119.62 o 
  -1   4 -47     2356.13     2319.97     98.01 o 
  -3   5 -47     4577.89     5279.73    138.99 o 
  -5   6 -47     5022.55     5336.04    152.47 o 
  -2   6 -47     1981.99     1847.60    169.23 o 
   0   1 -46     6623.70     7879.51    122.19 o 
  -2   2 -46     3376.94     3329.77    153.76 o 
  -1   3 -46     1795.27     1709.95     79.81 o 
  -3   4 -46     4314.61     4824.64    105.38 o 
   0   4 -46     9699.07     9986.46    293.21 o 
  -5   5 -46     2802.35     2995.16    129.48 o 
  -2   5 -46      990.15      896.72     91.33 o 
  -4   6 -46     2796.03     2859.44    143.93 o 
  -1   6 -46     3832.78     3878.35    124.24 o 
  -3   7 -46     4372.92     4485.31    268.61 o 
  -1   2 -45      779.33      822.07     58.00 o 
  -2   4 -45     2927.92     3346.75    100.68 o 
  -4   5 -45      884.44      844.83     88.13 o 
  -1   5 -45      638.54      597.94     89.95 o 
  -3   6 -45      521.00      472.90     88.21 o 
  -5   7 -45     1481.13     1500.22     98.59 o 
  -2   7 -45     1081.86     1191.05    101.19 o 
  -4   8 -45      526.01      650.05    102.12 o 
  -1   1 -44     1996.82     1885.54     85.35 o 
   0   2 -44    10549.18    12372.06    372.07 o 
  -2   3 -44     1426.16     1722.34     75.37 o 
  -4   4 -44      999.47     1093.57    117.55 o 
  -1   4 -44     1032.67     1185.19     92.08 o 
  -3   5 -44     7381.68     7679.23    253.93 o 
   0   5 -44     9254.78     8972.23    200.62 o 
  -5   6 -44     2243.92     2350.63     91.23 o 
  -2   6 -44      525.22      613.67    112.85 o 
  -7   7 -44     1676.66     1831.71    155.86 o 
  -4   7 -44      893.64      955.94    100.73 o 
  -1   7 -44     1512.50     1420.72    120.03 o 
  -6   8 -44     5207.29     5587.03    226.58 o 
  -3   8 -44     3521.73     3610.19    387.53 o 
  -1   3 -43     4066.55     3917.21     96.35 o 
  -3   4 -43     1555.48     1653.71     71.26 o 
  -2   5 -43      165.73      170.16     88.38 o 
  -4   6 -43      446.15      396.60     88.90 o 
  -1   6 -43       37.85        3.00     96.60 o 
  -6   7 -43      273.13      245.84     88.91 o 
  -3   7 -43     1847.90     1895.85     94.32 o 
  -5   8 -43      413.37      490.87    109.91 o 
  -2   8 -43      679.33      614.28    131.31 o 
   0   0 -42    19932.90    21966.07    283.95 o 
  -1   2 -42     4136.11     4175.45     69.75 o 
  -3   3 -42     1307.01     1311.73    100.46 o 
   0   3 -42     3781.04     4065.38    117.14 o 
  -2   4 -42      639.26      735.82     69.83 o 
  -4   5 -42      583.98      558.08     73.82 o 
  -1   5 -42      878.26      877.39     72.41 o 
  -6   6 -42     3917.60     4145.64    160.31 o 
  -3   6 -42     2580.26     2956.14    109.07 o 
   0   6 -42     5099.24     5117.29    219.14 o 
  -5   7 -42      240.40      296.99     80.63 o 
  -2   7 -42      829.37      773.44     89.95 o 
  -7   8 -42      484.52      512.10     94.83 o 
  -4   8 -42      861.53      845.29    102.48 o 
  -1   8 -42      265.00       60.93    130.11 o 
  -6   9 -42     1963.27     2050.53    208.52 o 
  -3   9 -42      490.61      393.43    115.98 o 
  -2   3 -41      858.62      885.31     69.42 o 
  -1   4 -41     1431.10     1647.62     87.03 o 
  -3   5 -41     6481.31     6328.19    179.09 o 
  -5   6 -41     1626.62     1901.68     93.97 o 
  -2   6 -41     2629.30     2875.46    167.79 o 
  -4   7 -41     1072.17     1157.31     88.53 o 
  -1   7 -41     2957.20     2984.34    125.93 o 
  -6   8 -41     3945.52     4198.76    106.24 o 
  -3   8 -41     8195.36     8506.31    439.43 o 
  -5   9 -41     1535.45     1771.16    205.04 o 
  -2   9 -41      423.46      459.87    189.81 o 
   0   1 -40     4196.70     4708.10    134.27 o 
  -2   2 -40      671.29      986.54     78.38 o 
  -1   3 -40     1384.57     1571.16     68.64 o 
  -3   4 -40     5934.04     6219.11    104.63 o 
   0   4 -40    28663.11    28178.13    921.30 o 
  -5   5 -40     4314.62     4665.47    120.43 o 
  -2   5 -40     4631.99     4653.34    157.54 o 
  -4   6 -40     1311.41     1364.83     68.43 o 
  -1   6 -40     3595.23     3542.00    260.88 o 
  -6   7 -40      949.86     1072.52     91.05 o 
  -3   7 -40     8183.42     7595.63    333.17 o 
   0   7 -40     5895.23     4959.88    172.84 o 
  -8   8 -40      986.81      915.20    110.73 o 
  -5   8 -40     1307.55     1397.87     94.32 o 
  -2   8 -40      926.75      832.53    140.75 o 
  -7   9 -40      172.91      105.13     96.62 o 
  -4   9 -40      417.95      316.89     99.92 o 
  -1   9 -40      149.94      107.20    140.43 o 
  -1   2 -39     5618.69     5999.95     75.28 o 
  -2   4 -39     3605.13     3835.98    109.14 o 
  -4   5 -39     2407.48     2392.86     79.69 o 
  -1   5 -39     6047.63     5964.58    384.49 o 
  -3   6 -39     1038.54      906.92     67.13 o 
  -5   7 -39     1708.60     1912.65     89.40 o 
  -2   7 -39      216.37      262.04     80.69 o 
  -7   8 -39     2338.88     2560.89     86.16 o 
  -4   8 -39      684.53      683.53     82.55 o 
  -1   8 -39     1416.12     1262.44    101.47 o 
  -6   9 -39     3324.91     3296.22    135.29 o 
  -3   9 -39     3882.85     3663.37    248.02 o 
  -5  10 -39      402.61      245.07    105.17 o 
  -1   1 -38     2148.11     2588.35     78.86 o 
   0   2 -38     4016.45     4092.78    115.62 o 
  -2   3 -38     7528.45     7121.83    180.87 o 
  -4   4 -38    43884.16    44190.34    253.58 o 
  -1   4 -38     5095.45     5889.47    194.39 o 
  -3   5 -38     4767.98     4556.01     85.75 o 
   0   5 -38     2156.78     2145.06    135.80 o 
  -5   6 -38     9254.83     8881.54    104.59 o 
  -2   6 -38     4372.96     4186.11    249.01 o 
  -7   7 -38    13205.21    12794.24    808.64 o 
  -4   7 -38     8608.90     9067.09    598.29 o 
  -1   7 -38     1369.86     1418.18    102.57 o 
  -6   8 -38     2889.43     3286.68    158.59 o 
  -3   8 -38     1481.32     1622.53    173.65 o 
   0   8 -38     1712.68     1385.80    148.15 o 
  -8   9 -38     3324.54     3519.96    241.01 o 
  -5   9 -38     4153.32     4404.20    317.21 o 
  -2   9 -38     2604.34     2486.14    123.68 o 
  -7  10 -38       89.54       20.44    115.69 o 
  -4  10 -38     2139.62     2278.51    224.24 o 
  -1   3 -37     2128.78     2411.20     70.56 o 
  -3   4 -37     3491.80     3690.96     80.95 o 
  -2   5 -37     5842.39     5687.57    168.84 o 
  -4   6 -37     6830.22     7286.06    148.79 o 
  -1   6 -37     3589.68     3705.68    169.24 o 
  -6   7 -37     1721.21     1765.11     95.24 o 
  -3   7 -37     3100.83     2898.12    203.69 o 
  -5   8 -37    11789.51    12403.10    653.56 o 
  -2   8 -37     7266.31     7730.80    557.08 o 
  -7   9 -37     1324.09     1394.48     88.27 o 
  -4   9 -37     1288.17     1175.72    125.08 o 
  -1   9 -37      984.75      779.47    100.39 o 
  -6  10 -37     3939.72     3800.19    277.36 o 
  -3  10 -37     2046.55     1876.61    177.47 o 
   0   0 -36   164330.34   172429.16    660.49 o 
  -1   2 -36    31245.72    34100.97    471.27 o 
  -3   3 -36    15111.34    15732.12    287.04 o 
   0   3 -36    14448.96    16802.16    504.22 o 
  -2   4 -36    14038.82    16152.02    268.18 o 
  -4   5 -36     1365.03     1400.39     71.73 o 
  -1   5 -36     6032.74     6832.18    249.98 o 
  -6   6 -36    19249.66    18730.48    703.70 o 
  -3   6 -36    13059.11    13795.34    686.05 o 
   0   6 -36     6143.86     5790.13    157.41 o 
  -5   7 -36     3731.78     3980.79    168.39 o 
  -2   7 -36     2673.38     2890.01    175.59 o 
  -7   8 -36      693.67      707.45     77.74 o 
  -4   8 -36     2621.49     2366.84    110.47 o 
  -1   8 -36     5493.83     5333.50    135.80 o 
  -9   9 -36     1869.80     2093.06     98.83 o 
  -6   9 -36     7803.87     7760.05    486.50 o 
  -3   9 -36     6273.57     6159.53    370.78 o 
   0   9 -36     7699.00     6549.39    240.74 o 
  -8  10 -36      980.54     1020.16    108.62 o 
  -5  10 -36     1158.97     1123.66     92.08 o 
  -2  10 -36     1853.62     1810.86    138.13 o 
  -7  11 -36     3034.81     3236.46    214.89 o 
  -4  11 -36     6173.99     6101.95    280.86 o 
  -2   3 -35      866.66      912.00     67.78 o 
  -1   4 -35    13969.46    14166.43    485.21 o 
  -3   5 -35      344.03      237.17     69.79 o 
  -5   6 -35      321.95      237.51     70.01 o 
  -2   6 -35    13746.35    14316.93    813.09 o 
  -4   7 -35     6461.57     6883.79    367.08 o 
  -1   7 -35     7383.84     6879.21    142.94 o 
  -6   8 -35      415.31      426.91     78.15 o 
  -3   8 -35     1619.35     1356.25     80.44 o 
  -8   9 -35     4548.76     4606.78    108.35 o 
  -5   9 -35     2324.87     2332.18    235.43 o 
  -2   9 -35      105.21      -29.32     96.03 o 
  -7  10 -35     2988.66     3063.02    121.91 o 
  -4  10 -35     2540.17     2783.60    263.99 o 
  -1  10 -35      183.40      179.92    128.45 o 
  -6  11 -35     2607.53     2601.91    146.21 o 
  -3  11 -35     5002.27     4755.64    151.95 o 
   0   1 -34     3364.37     3952.87     90.37 o 
  -2   2 -34     9072.17     9053.25    131.85 o 
  -1   3 -34    11573.83    11687.37    250.71 o 
  -3   4 -34     1409.76     1103.93     63.54 o 
   0   4 -34    11723.84    10450.96    478.40 o 
  -5   5 -34    10837.98    11674.95    580.25 o 
  -2   5 -34     1766.81     1395.82     85.53 o 
  -4   6 -34     6130.88     5580.16    164.38 o 
  -1   6 -34     3343.56     2729.65    178.53 o 
  -6   7 -34     3589.42     3409.54     97.10 o 
  -3   7 -34     5464.85     5595.94    514.39 o 
   0   7 -34    11019.90    10067.91    222.22 o 
  -8   8 -34     2305.47     2359.70    110.18 o 
  -5   8 -34     3654.66     3861.23    240.10 o 
  -2   8 -34      658.84      861.36    105.54 o 
  -7   9 -34      779.58      877.39     79.46 o 
  -4   9 -34     3788.80     4244.22    523.87 o 
  -1   9 -34     2535.80     2413.44    108.01 o 
  -9  10 -34     2937.59     2879.68     84.05 o 
  -6  10 -34     6636.76     7036.97    291.01 o 
  -3  10 -34     3480.08     3194.29    127.49 o 
   0  10 -34     6466.11     5604.94    194.44 o 
  -8  11 -34       84.97      158.01     76.42 o 
  -5  11 -34      483.02      342.30    109.74 o 
  -2  11 -34     2558.72     2462.75    140.74 o 
  -1   2 -33    30318.85    32145.95    579.72 o 
  -2   4 -33     2181.18     2282.39     80.84 o 
  -4   5 -33     1894.30     1951.39     78.57 o 
  -1   5 -33     2729.15     2728.84    135.42 o 
  -3   6 -33      985.74     1068.59     83.20 o 
  -5   7 -33     8767.14     8840.92    341.24 o 
  -2   7 -33     2236.86     2150.69    119.18 o 
  -7   8 -33     5566.94     5106.37    131.14 o 
  -4   8 -33     1388.68     1745.36    174.23 o 
  -1   8 -33     8261.08     7366.50    132.74 o 
  -6   9 -33      555.64      443.23     87.61 o 
  -3   9 -33     1025.10     1211.08     89.76 o 
  -8  10 -33     1609.46     1783.22     69.49 o 
  -5  10 -33     3175.08     3474.95    245.80 o 
  -2  10 -33     1123.53      750.56    140.75 o 
  -7  11 -33     3513.98     3305.95    121.95 o 
  -4  11 -33      130.44      124.67     97.10 o 
  -1   1 -32     8184.33     8610.50    289.39 o 
   0   2 -32     1823.13     2246.49     72.85 o 
  -2   3 -32     1319.81     1371.94     59.86 o 
  -4   4 -32     5364.48     5226.21    117.28 o 
  -1   4 -32     4730.07     4153.05    223.89 o 
  -3   5 -32      472.80      452.94     71.50 o 
   0   5 -32     1579.63     1554.85    310.19 o 
  -5   6 -32     2237.58     2337.85     73.45 o 
  -2   6 -32     3771.95     3650.01    157.43 o 
  -7   7 -32     6902.94     7258.85    221.06 o 
  -4   7 -32     4110.97     5093.50    341.69 o 
  -1   7 -32      739.34      760.71     84.00 o 
  -6   8 -32     1567.99     1611.93     81.73 o 
  -3   8 -32     2723.43     3040.08    209.50 o 
   0   8 -32      660.74      580.25    163.58 o 
  -8   9 -32      727.35      846.95     72.56 o 
  -5   9 -32     7016.19     6964.19    370.57 o 
  -2   9 -32     1797.99     1696.10    115.68 o 
 -10  10 -32      834.21      839.26     96.10 o 
  -7  10 -32     4383.39     4539.34     99.30 o 
  -4  10 -32     2229.98     2191.12    229.10 o 
  -1  10 -32       16.65      -74.78    134.21 o 
  -9  11 -32     1309.65     1453.37     78.37 o 
  -6  11 -32     2686.62     2977.78     93.15 o 
  -3  11 -32     2530.97     2191.81    109.06 o 
  -5  12 -32     1838.85     1633.18    137.52 o 
  -1   3 -31    19243.43    20878.20    529.78 o 
  -3   4 -31     7021.84     6978.66    213.83 o 
  -2   5 -31     5404.45     5011.28    227.20 o 
  -4   6 -31      643.35      644.14     55.75 o 
  -1   6 -31    27033.32    25692.23   1423.87 o 
  -6   7 -31     1142.82     1093.07     59.88 o 
  -3   7 -31     1997.85     2090.95     93.42 o 
  -5   8 -31      623.43      769.06    144.90 o 
  -2   8 -31     6364.66     5953.44    535.36 o 
  -7   9 -31     1143.14     1199.19     67.27 o 
  -4   9 -31      514.06      456.18     76.44 o 
  -1   9 -31     4420.50     4191.71    179.01 o 
  -9  10 -31     1244.60     1370.46     69.53 o 
  -6  10 -31     1378.36     1341.06    105.40 o 
  -3  10 -31      533.94      380.84     97.10 o 
  -8  11 -31      102.93      122.31     69.64 o 
  -5  11 -31       94.04      258.57     96.20 o 
  -2  11 -31     2106.68     2139.36    188.27 o 
  -7  12 -31      610.41      689.87     83.61 o 
  -4  12 -31       64.89       87.30    140.43 o 
   0   0 -30     2162.57     2240.74    157.41 o 
  -1   2 -30     7386.44     6558.74     98.91 o 
  -3   3 -30     9392.79     9554.29    371.91 o 
   0   3 -30    11268.15    12361.14    773.30 o 
  -2   4 -30    16170.66    15134.03    512.31 o 
  -4   5 -30     4770.23     4411.90     81.04 o 
  -1   5 -30     2626.66     2465.46    150.45 o 
  -6   6 -30     4232.14     4155.76    134.20 o 
  -3   6 -30     1908.30     2151.36    140.33 o 
   0   6 -30     2816.89     2682.10    120.37 o 
  -5   7 -30     6400.27     6350.61    156.37 o 
  -2   7 -30    10552.57    11477.38    592.65 o 
  -7   8 -30     2105.55     2327.33     67.74 o 
  -4   8 -30     2466.33     2458.22    158.20 o 
  -1   8 -30     3092.61     2675.59    108.19 o 
  -9   9 -30    12606.80    13540.88    493.05 o 
  -6   9 -30     5969.77     6025.88    132.91 o 
  -3   9 -30     3283.83     3271.34    150.52 o 
   0   9 -30      550.50      712.96    135.80 o 
  -8  10 -30     2300.95     2472.66     77.61 o 
  -5  10 -30     7930.43     8119.57    240.20 o 
  -2  10 -30     4760.02     4379.84    117.79 o 
 -10  11 -30     1394.11     1297.17     75.38 o 
  -7  11 -30     2528.25     2507.76     78.47 o 
  -4  11 -30       58.84      -48.72    112.40 o 
  -1  11 -30      763.75      637.37    180.56 o 
  -9  12 -30     2297.33     2688.39     95.14 o 
  -6  12 -30     1688.14     1535.50     85.69 o 
  -3  12 -30       99.13       -3.18    113.42 o 
  -2   3 -29     4034.92     3818.69    135.87 o 
  -1   4 -29     4042.75     4186.49    169.62 o 
  -3   5 -29    24622.76    24523.33   1071.40 o 
  -5   6 -29    23147.36    21249.73    617.00 o 
  -2   6 -29     3125.32     2640.77    185.95 o 
  -4   7 -29     1055.54      974.12     70.99 o 
  -1   7 -29      269.74      172.84     82.93 o 
  -6   8 -29    15461.08    15402.18    404.89 o 
  -3   8 -29     4238.20     4009.63    318.72 o 
  -8   9 -29     2752.02     2529.95     60.41 o 
  -5   9 -29     1996.64     1936.08     62.54 o 
  -2   9 -29      444.99      292.56     95.32 o 
  -7  10 -29     1726.49     1693.17     63.87 o 
  -4  10 -29     1265.91     1283.32    142.44 o 
  -1  10 -29     3093.27     2778.31    124.33 o 
  -9  11 -29      414.78      465.73     58.09 o 
  -6  11 -29     1349.90     1532.30     70.29 o 
  -3  11 -29      162.86      121.52    112.40 o 
  -8  12 -29      303.49      344.50     70.40 o 
  -5  12 -29      753.04      650.97     74.58 o 
   0   1 -28    29361.83    33033.35    830.20 o 
  -2   2 -28    26586.16    31267.38    550.97 o 
  -1   3 -28     3445.10     4760.23    151.76 o 
  -3   4 -28    13918.48    13578.31    238.78 o 
   0   4 -28    29727.26    28035.67   2324.08 o 
  -5   5 -28    11760.92    11943.41    359.57 o 
  -2   5 -28    16242.00    16915.81    814.80 o 
  -4   6 -28     6755.41     6368.15    314.51 o 
  -1   6 -28    11813.61    10839.34    877.29 o 
  -6   7 -28     4907.64     5040.85    104.67 o 
  -3   7 -28    16326.62    16343.58    817.91 o 
   0   7 -28    12784.51    12966.06    228.40 o 
  -8   8 -28     8144.29     8270.28    328.41 o 
  -5   8 -28     4064.97     4188.94    199.32 o 
  -2   8 -28     7650.09     7250.78    605.44 o 
  -7   9 -28     3486.98     3593.33    110.65 o 
  -4   9 -28     1718.01     1903.36    133.85 o 
  -1   9 -28      948.19      794.29     97.58 o 
  -9  10 -28     4989.97     4542.97    136.65 o 
  -6  10 -28     7037.42     6734.27    226.82 o 
  -3  10 -28     8766.05     7510.71    149.69 o 
   0  10 -28     1051.00      830.25    141.98 o 
 -11  11 -28     1334.79     1406.48    110.36 o 
  -8  11 -28     1913.73     1719.33     70.73 o 
  -5  11 -28     1482.07     1524.86     95.08 o 
  -2  11 -28     3567.61     3119.05    111.30 o 
 -10  12 -28      724.00      579.22     73.25 o 
  -7  12 -28      369.83      442.66     74.41 o 
  -4  12 -28      687.53      686.93    112.40 o 
  -1   2 -27    26193.49    27465.53    438.93 o 
  -2   4 -27    13041.51    13071.31    493.15 o 
  -4   5 -27     9581.50     9924.40    269.07 o 
  -1   5 -27      189.10      315.92     61.86 o 
  -3   6 -27     3411.79     3862.55    284.22 o 
  -5   7 -27     4662.32     4512.62     88.42 o 
  -2   7 -27      599.12      755.13     73.51 o 
  -7   8 -27     4613.21     4800.33    120.17 o 
  -4   8 -27     1523.14     1524.62     71.61 o 
  -1   8 -27     2809.64     2595.14     93.84 o 
  -6   9 -27     5243.04     5168.31    102.69 o 
  -3   9 -27     2455.07     2228.70    171.61 o 
  -8  10 -27      941.54      895.28     58.91 o 
  -5  10 -27     6755.66     6326.65    248.51 o 
  -2  10 -27     8237.52     6545.38    128.20 o 
 -10  11 -27      275.36      228.03     65.01 o 
  -7  11 -27      555.04      489.81     66.90 o 
  -4  11 -27      331.93      319.19     82.29 o 
  -1  11 -27     3730.64     3599.70    283.95 o 
  -9  12 -27     1049.09     1129.83     66.33 o 
  -6  12 -27     3708.66     3716.73    102.54 o 
  -3  12 -27     1017.44     1151.28    108.53 o 
  -8  13 -27     1551.17     1295.35     90.03 o 
  -5  13 -27      542.10      436.64     93.82 o 
  -1   1 -26    25432.37    22436.42    607.00 o 
   0   2 -26    42204.88    48482.61   1560.18 o 
  -2   3 -26     6723.41     7964.59    229.87 o 
  -4   4 -26    46830.41    46705.73   1432.10 o 
  -1   4 -26    23222.88    25819.18   1116.23 o 
  -3   5 -26    17262.76    17306.28    639.72 o 
   0   5 -26    12602.21    11046.31    206.79 o 
  -5   6 -26     3230.45     3209.81     80.52 o 
  -2   6 -26     5539.54     5023.91    397.02 o 
  -7   7 -26     3615.10     3977.73    135.47 o 
  -4   7 -26     7453.49     6814.69    213.57 o 
  -1   7 -26     7623.06     6346.73    125.48 o 
  -6   8 -26    11359.71    11559.46    203.25 o 
  -3   8 -26     9394.60     8353.46    380.12 o 
   0   8 -26      243.31      308.64    160.49 o 
  -8   9 -26     8182.12     8739.00    185.42 o 
  -5   9 -26     2977.82     2939.92    131.32 o 
  -2   9 -26     4545.56     4224.73    254.63 o 
 -10  10 -26      912.23      839.36    115.80 o 
  -7  10 -26     1526.25     1601.27     57.48 o 
  -4  10 -26     4225.69     4686.65    158.17 o 
  -1  10 -26     3083.65     3165.40    109.06 o 
  -9  11 -26     3970.63     4101.25    118.59 o 
  -6  11 -26     2804.33     3214.29    125.13 o 
  -3  11 -26     3360.20     3380.80    280.86 o 
   0  11 -26     2404.14     1969.14    148.15 o 
 -11  12 -26     2502.29     2405.16    111.83 o 
  -8  12 -26     2534.89     2585.40     86.32 o 
  -5  12 -26     4666.51     4780.28    183.54 o 
  -2  12 -26     4324.99     4099.76    174.55 o 
  -7  13 -26     2982.86     3200.13     95.67 o 
  -4  13 -26     3457.91     2617.36    193.53 o 
  -1   3 -25      467.30      624.59     53.58 o 
  -3   4 -25     7694.96     7657.94    219.18 o 
  -2   5 -25      308.24      338.38     59.05 o 
  -4   6 -25      556.80      629.67     48.76 o 
  -1   6 -25     4371.67     3867.06    273.48 o 
  -6   7 -25     1014.42     1006.84     52.88 o 
  -3   7 -25     4457.08     4126.98    179.28 o 
  -5   8 -25     4068.52     4015.98     92.79 o 
  -2   8 -25     7334.56     6371.10    104.76 o 
  -7   9 -25     1042.05     1011.96     58.77 o 
  -4   9 -25     4142.93     4003.97     95.28 o 
  -1   9 -25     4521.95     3848.78    112.67 o 
  -9  10 -25      818.77      859.16     62.01 o 
  -6  10 -25     2745.38     2555.86    119.17 o 
  -3  10 -25     5471.92     5641.86    211.16 o 
  -8  11 -25     4320.59     4506.54    126.92 o 
  -5  11 -25     9840.68    10161.67    515.55 o 
  -2  11 -25      779.85      774.96    114.66 o 
 -10  12 -25      304.77      336.94     60.21 o 
  -7  12 -25     2097.88     1913.52     75.93 o 
  -4  12 -25     4534.36     3983.28    147.46 o 
  -1  12 -25     3936.29     3452.88    135.80 o 
  -9  13 -25      865.20      773.44     78.41 o 
  -6  13 -25       59.71       38.46     92.04 o 
   0   0 -24    34721.32    35129.66    336.42 o 
  -1   2 -24     7433.89     6850.15    161.72 o 
  -3   3 -24     2100.42     2038.52    162.04 o 
   0   3 -24     2516.80     2830.47    104.14 o 
  -2   4 -24     5168.43     5036.88    235.22 o 
  -4   5 -24     5804.20     5251.19     98.05 o 
  -1   5 -24     6613.51     6767.95    537.47 o 
  -6   6 -24     4185.66     3741.60    151.84 o 
  -3   6 -24       77.61       51.10     50.84 o 
   0   6 -24     7506.48     7320.99    185.19 o 
  -5   7 -24     2894.16     3032.07    107.20 o 
  -2   7 -24     5442.58     5838.28    540.23 o 
  -7   8 -24     7143.84     7685.28    248.22 o 
  -4   8 -24      449.98      543.66     52.67 o 
  -1   8 -24     3282.49     2880.95    118.93 o 
  -9   9 -24      910.14      911.27     88.27 o 
  -6   9 -24     1083.03     1353.94     66.24 o 
  -3   9 -24    12386.63    12337.35    642.81 o 
   0   9 -24    11066.64     9395.07    175.93 o 
  -8  10 -24     5220.90     5128.28    172.97 o 
  -5  10 -24     1114.48     1323.30     67.88 o 
  -2  10 -24     2502.49     2308.54     92.73 o 
 -10  11 -24      577.00      610.91     81.48 o 
  -7  11 -24     1950.07     1931.65     82.45 o 
  -4  11 -24      138.54      104.42     69.01 o 
  -1  11 -24      845.58      638.48    115.29 o 
  -9  12 -24     4481.87     4332.02    137.78 o 
  -6  12 -24     5122.96     5410.73    304.92 o 
  -3  12 -24     2308.10     2022.45    143.99 o 
  -8  13 -24      671.56      824.33     75.75 o 
  -5  13 -24      468.09      404.43     87.17 o 
  -2   3 -23     2360.76     2281.80     63.34 o 
  -1   4 -23     5530.52     5757.48    375.10 o 
  -3   5 -23     6382.77     6515.95    142.55 o 
  -5   6 -23     6702.07     6141.63    112.03 o 
  -2   6 -23     3598.26     3162.66    180.20 o 
  -4   7 -23     9142.98     8944.91    334.00 o 
  -1   7 -23     6500.77     6078.51    157.41 o 
  -6   8 -23     3779.18     3838.08     86.04 o 
  -3   8 -23    27542.18    27468.27    980.65 o 
  -8   9 -23     2457.63     2244.55     63.03 o 
  -5   9 -23     4418.68     3938.72    158.60 o 
  -2   9 -23     4094.19     3535.76    101.47 o 
  -7  10 -23     2778.10     2967.49     79.29 o 
  -4  10 -23     7959.86     8143.31    301.10 o 
  -1  10 -23     1276.14     1069.10    101.46 o 
  -9  11 -23      749.84      659.68     59.10 o 
  -6  11 -23     4156.77     4331.59    118.04 o 
  -3  11 -23     5168.21     4915.83    220.52 o 
 -11  12 -23     2082.10     2116.97     83.65 o 
  -8  12 -23     2411.86     2565.40    121.90 o 
  -5  12 -23     3964.43     3557.42    133.65 o 
  -2  12 -23      362.37      241.00    113.02 o 
 -10  13 -23      604.03      455.77     77.09 o 
  -7  13 -23     1457.12     1377.09     66.69 o 
  -4  13 -23      508.71      451.03    113.54 o 
   0   1 -22     2915.36     3858.85    139.87 o 
  -2   2 -22     5974.48     4108.11    186.25 o 
  -1   3 -22    24254.00    22827.09    759.58 o 
  -3   4 -22     4923.23     4773.73     73.95 o 
   0   4 -22    30295.41    31200.81   2251.54 o 
  -5   5 -22     7907.90     8287.82    280.62 o 
  -2   5 -22    14946.33    15233.83   1063.38 o 
  -4   6 -22      940.22      818.87     52.85 o 
  -1   6 -22     2304.86     2784.91    214.83 o 
  -6   7 -22      273.41      253.46     45.18 o 
  -3   7 -22     3179.85     2893.58     71.46 o 
   0   7 -22      525.04      450.62    101.85 o 
  -8   8 -22     1264.66     1090.99     96.09 o 
  -5   8 -22     9639.51     9692.18    239.62 o 
  -2   8 -22     5210.10     4902.91    269.96 o 
  -7   9 -22      153.85       97.28     63.55 o 
  -4   9 -22     5637.57     5817.71    237.37 o 
  -1   9 -22     1564.15     1481.60     90.55 o 
  -9  10 -22     8760.38     9012.07    277.02 o 
  -6  10 -22     4145.04     4404.84    204.89 o 
  -3  10 -22     1284.68     1438.16     80.55 o 
   0  10 -22     3481.11     3419.76    194.44 o 
 -11  11 -22     8798.49     9207.47    643.97 o 
  -8  11 -22     2870.15     2723.21     65.45 o 
  -5  11 -22     3842.74     3864.66    206.44 o 
  -2  11 -22     4065.96     3685.76    112.65 o 
 -10  12 -22     3724.91     3482.14    104.18 o 
  -7  12 -22      968.86      851.19     73.36 o 
  -4  12 -22      187.08       41.70     81.63 o 
  -1  12 -22     1637.40     1409.03    134.26 o 
  -9  13 -22     3180.10     3224.05    103.22 o 
  -6  13 -22     1137.26     1220.78     75.41 o 
  -3  13 -22      974.30      792.98     92.10 o 
  -1   2 -21    88631.81    92391.45   2002.43 o 
  -2   4 -21    12549.01    12665.59    554.19 o 
  -4   5 -21     2151.85     2280.03     60.63 o 
  -1   5 -21    33701.29    34208.72   2667.38 o 
  -3   6 -21        1.48       16.08     44.93 o 
  -5   7 -21     2904.36     2775.10     87.65 o 
  -2   7 -21     8264.08     8219.05    311.72 o 
  -7   8 -21    23759.96    23037.66    488.85 o 
  -4   8 -21     1147.36     1204.21     54.12 o 
  -1   8 -21     7670.64     7099.85    117.73 o 
  -6   9 -21      151.03      203.02     45.24 o 
  -3   9 -21     1427.18     1444.54     53.58 o 
  -8  10 -21    12346.26    12281.87    335.18 o 
  -5  10 -21     2421.44     2190.68     89.57 o 
  -2  10 -21     4040.44     3653.80    218.29 o 
 -10  11 -21     8144.80     7776.05    254.23 o 
  -7  11 -21     1441.34     1178.54     55.04 o 
  -4  11 -21     1614.66     1701.11     81.19 o 
  -1  11 -21      704.08      632.73    114.66 o 
  -9  12 -21      802.06      762.22     64.71 o 
  -6  12 -21     6081.70     6072.46    277.00 o 
  -3  12 -21     4184.22     4105.82    203.84 o 
 -11  13 -21      926.53      827.24     74.00 o 
  -8  13 -21      819.63      951.28     72.77 o 
  -5  13 -21     1054.33     1178.53     85.39 o 
  -2  13 -21     1235.92     1049.07    137.35 o 
  -7  14 -21      359.04      332.24    102.81 o 
  -1   1 -20    32756.04    27510.97    460.16 o 
   0   2 -20     7997.43     5655.17    220.23 o 
  -2   3 -20     5699.52     6218.05    192.90 o 
  -4   4 -20   170353.16   162518.48   6876.80 o 
  -1   4 -20    49510.35    47841.68   2649.24 o 
  -3   5 -20     3293.46     3526.13     57.29 o 
   0   5 -20    42801.80    40370.41    327.16 o 
  -5   6 -20       26.89       93.29     49.96 o 
  -2   6 -20     1008.26     1131.07     58.65 o 
  -7   7 -20    33039.69    32084.69   1031.25 o 
  -4   7 -20    40840.37    39667.17    785.27 o 
  -1   7 -20     1519.60     1293.61    103.65 o 
  -6   8 -20      487.88      597.61     47.32 o 
  -3   8 -20    11044.50    10697.54    359.88 o 
   0   8 -20    28106.42    24216.07    259.26 o 
  -8   9 -20      593.73      728.55     53.67 o 
  -5   9 -20     6021.43     5845.20    138.32 o 
  -2   9 -20      970.64      784.21     61.72 o 
 -10  10 -20     3852.36     4134.99    130.03 o 
  -7  10 -20     3844.84     4537.87    137.11 o 
  -4  10 -20     2842.91     3514.80    148.83 o 
  -1  10 -20     2833.51     2698.98     97.10 o 
  -9  11 -20     2693.68     2823.90    105.31 o 
  -6  11 -20     5797.26     6079.60    212.41 o 
  -3  11 -20     7507.32     7150.03    336.79 o 
   0  11 -20     4251.11     4151.24    157.41 o 
 -11  12 -20     1701.13     1553.90     84.32 o 
  -8  12 -20     2792.56     3044.97     85.96 o 
  -5  12 -20      818.24      961.03     77.61 o 
  -2  12 -20     1012.58     1006.90     98.50 o 
 -10  13 -20      707.35      699.51     65.59 o 
  -7  13 -20      861.31      733.40     76.52 o 
  -4  13 -20     4441.74     4382.07    204.03 o 
  -9  14 -20      882.38      806.61     73.33 o 
  -6  14 -20     1612.35     1335.73    107.81 o 
  -1   3 -19     2737.30     2509.59    128.67 o 
  -3   4 -19    15539.57    13866.50    370.38 o 
  -2   5 -19    12615.44    10805.60    233.64 o 
  -4   6 -19    30240.61    30258.57    678.18 o 
  -1   6 -19    24059.18    23063.08   1629.13 o 
  -6   7 -19      826.29      750.83     56.10 o 
  -3   7 -19     6580.08     6610.87    302.44 o 
  -5   8 -19    20816.16    20289.12    537.73 o 
  -2   8 -19    23772.20    20887.42    469.99 o 
  -7   9 -19     2631.47     2637.50     58.49 o 
  -4   9 -19     3197.36     3217.34    157.28 o 
  -1   9 -19     8123.24     7473.73    354.94 o 
  -9  10 -19      886.26      946.34     59.12 o 
  -6  10 -19    10537.45    11356.99    341.89 o 
  -3  10 -19     1888.22     2200.42     84.64 o 
  -8  11 -19     2698.61     2597.53     61.77 o 
  -5  11 -19     2578.60     2302.80    154.91 o 
  -2  11 -19     1565.55     1262.54     74.14 o 
 -10  12 -19     4012.33     4178.17    109.93 o 
  -7  12 -19     4675.59     4734.16    180.52 o 
  -4  12 -19       87.77      118.67     79.22 o 
  -1  12 -19      566.04      571.16    120.37 o 
  -9  13 -19      470.96      326.53     64.09 o 
  -6  13 -19     2651.14     2673.49    168.14 o 
  -3  13 -19      412.21      315.04     82.50 o 
  -8  14 -19      778.02      943.59     86.94 o 
  -5  14 -19      461.18      568.33    103.20 o 
   0   0 -18   240449.34   260864.42    962.96 o 
  -1   2 -18    45509.77    53044.32    982.77 o 
  -3   3 -18      622.64      409.64     59.75 o 
   0   3 -18    20707.01    16642.97   1918.21 o 
  -2   4 -18    16646.15    15331.73    466.32 o 
  -4   5 -18    15526.93    15492.95    326.67 o 
  -1   5 -18     7516.20     6782.99    580.30 o 
  -6   6 -18     1979.23     1925.74    129.45 o 
  -3   6 -18     9319.24     9625.31    277.59 o 
   0   6 -18    13177.31    12981.49    216.05 o 
  -5   7 -18    21892.29    20940.57    426.97 o 
  -2   7 -18     8532.28     8565.85    256.58 o 
  -7   8 -18     4434.62     4347.56    140.15 o 
  -4   8 -18    23095.85    24634.91   1029.72 o 
  -1   8 -18     9244.77     9004.03    555.97 o 
  -9   9 -18     6779.52     6426.53    313.40 o 
  -6   9 -18     3729.14     4028.11    121.84 o 
  -3   9 -18     4169.26     3735.47    183.54 o 
   0   9 -18    12331.27    10648.16    222.22 o 
  -8  10 -18     8401.08     8131.68    283.57 o 
  -5  10 -18    13428.15    12780.81    475.62 o 
  -2  10 -18     4518.18     4304.34    229.43 o 
 -10  11 -18     4598.93     4647.00    115.43 o 
  -7  11 -18     3362.23     3198.98    127.53 o 
  -4  11 -18     2173.74     2175.11     90.33 o 
  -1  11 -18      172.62      191.36    108.19 o 
 -12  12 -18     1839.28     1886.09    114.13 o 
  -9  12 -18     1459.85     1422.76     63.91 o 
  -6  12 -18     4779.76     4368.64    172.70 o 
  -3  12 -18    10013.35    10063.43    426.78 o 
   0  12 -18     1636.50     1885.80    163.58 o 
 -11  13 -18     1916.42     2052.04     76.48 o 
  -8  13 -18     3692.66     3567.32    136.84 o 
  -5  13 -18     1806.81     1649.49     79.59 o 
  -2  13 -18     1394.82     1505.40    127.16 o 
  -7  14 -18     1235.17     1205.98    112.71 o 
  -2   3 -17    12829.39    13379.04    303.52 o 
  -1   4 -17    35372.98    34862.28   2622.82 o 
  -3   5 -17     6788.08     5558.92    124.73 o 
  -5   6 -17    15279.91    14371.63    264.33 o 
  -2   6 -17    13468.53    13543.18    391.97 o 
  -4   7 -17      156.38      186.26     50.34 o 
  -1   7 -17     3158.95     3159.11    195.17 o 
  -6   8 -17    16142.26    15769.05    346.84 o 
  -3   8 -17    11543.27    11227.45    489.29 o 
  -8   9 -17    15494.33    15071.78    425.36 o 
  -5   9 -17     1312.15     1448.06     50.96 o 
  -2   9 -17     2320.03     1947.72    113.60 o 
  -7  10 -17      218.33      210.82     54.56 o 
  -4  10 -17     5866.59     6444.70    339.02 o 
  -1  10 -17      655.97      706.64     73.78 o 
  -9  11 -17     4362.93     4103.83    120.90 o 
  -6  11 -17     1827.85     1663.08     77.55 o 
  -3  11 -17     2912.74     2887.54    183.99 o 
 -11  12 -17     2957.64     3133.10     87.50 o 
  -8  12 -17      877.44     1021.92     53.21 o 
  -5  12 -17     4945.18     4545.69    199.58 o 
  -2  12 -17     5009.07     4826.38    191.33 o 
 -10  13 -17       36.53       -7.88     58.38 o 
  -7  13 -17     1521.05     1655.16     81.41 o 
  -4  13 -17     1418.90     1657.98     99.79 o 
  -1  13 -17       80.64      156.46    129.04 o 
  -9  14 -17      209.88      118.69     75.03 o 
  -6  14 -17     3504.08     3577.80    213.83 o 
   0   1 -16    35066.91    39123.39   1407.69 o 
  -2   2 -16    26723.02    24891.20   1473.77 o 
  -1   3 -16    65101.08    60496.86   2321.00 o 
  -3   4 -16      573.44      689.43    208.31 o 
   0   4 -16    31162.76    33298.07   4194.45 o 
  -5   5 -16    24050.84    22450.23    485.86 o 
  -2   5 -16    15745.13    12680.42    461.59 o 
  -4   6 -16    25975.24    25307.89    660.24 o 
  -1   6 -16    16871.22    14769.84    683.38 o 
  -6   7 -16    13001.86    13092.19    268.93 o 
  -3   7 -16    15384.12    16204.31    445.31 o 
   0   7 -16    33266.96    30234.59    290.12 o 
  -8   8 -16    13844.11    13834.19    689.85 o 
  -5   8 -16     7139.88     8426.78    153.67 o 
  -2   8 -16     1258.40     1258.09     59.83 o 
  -7   9 -16     6673.81     6712.02    194.85 o 
  -4   9 -16     3446.36     3306.26     67.50 o 
  -1   9 -16     1460.17     1342.48     60.39 o 
  -9  10 -16     4672.35     4893.40    113.17 o 
  -6  10 -16    12485.52    13282.70    288.26 o 
  -3  10 -16    13143.20    13354.93    666.00 o 
   0  10 -16     6636.19     6021.61    157.41 o 
 -11  11 -16     1603.45     1540.01     97.16 o 
  -8  11 -16     3131.68     3189.70     94.22 o 
  -5  11 -16     2396.38     2363.46    136.32 o 
  -2  11 -16      402.87      209.02     70.64 o 
 -10  12 -16     2478.85     2616.90     76.52 o 
  -7  12 -16     7721.92     7557.19    270.99 o 
  -4  12 -16     2569.05     2381.08    121.62 o 
  -1  12 -16      662.66      613.63     99.14 o 
 -12  13 -16      748.19      753.35     78.76 o 
  -9  13 -16     4530.82     4504.54    137.98 o 
  -6  13 -16      691.64      574.51     70.94 o 
  -3  13 -16     2948.07     2679.96     97.12 o 
  -8  14 -16     1363.29     1308.83     83.31 o 
  -5  14 -16      599.62      628.93     94.47 o 
  -1   2 -15    29852.57    34263.76    917.43 o 
  -2   4 -15     5371.26     6314.00    132.97 o 
  -4   5 -15    24198.64    22991.79    351.97 o 
  -1   5 -15     1350.16     1298.95     75.35 o 
  -3   6 -15     6662.31     6355.03    215.33 o 
  -5   7 -15    22961.89    23643.02    644.37 o 
  -2   7 -15       67.02      121.24     54.55 o 
  -7   8 -15     4261.09     4192.59     91.79 o 
  -4   8 -15     2850.89     2670.31    106.77 o 
  -1   8 -15    31549.00    28866.17    718.24 o 
  -6   9 -15     1171.83     1298.01     53.30 o 
  -3   9 -15     5505.44     5220.98    234.77 o 
  -8  10 -15       70.93      132.77     51.41 o 
  -5  10 -15     1567.86     1631.69     51.12 o 
  -2  10 -15     9733.23     8229.69    579.13 o 
 -10  11 -15      538.27      539.90     54.66 o 
  -7  11 -15     1896.22     1851.07     59.52 o 
  -4  11 -15     1421.57     1836.90     75.31 o 
  -1  11 -15    11428.61    11527.20    600.52 o 
  -9  12 -15     2506.11     2638.41     76.24 o 
  -6  12 -15     2910.53     2792.36    169.09 o 
  -3  12 -15      525.84      372.68     67.05 o 
 -11  13 -15      623.82      578.27     58.05 o 
  -8  13 -15     3521.32     3371.25    109.75 o 
  -5  13 -15     4630.52     4347.11    154.14 o 
  -2  13 -15      145.19       99.22     71.76 o 
 -10  14 -15     1781.46     1714.07     81.89 o 
  -7  14 -15     1107.15     1041.24     81.62 o 
  -4  14 -15       23.34       72.04     83.74 o 
  -1   1 -14      617.13      527.21     68.03 o 
   0   2 -14     5459.08     7266.21    449.40 o 
  -2   3 -14    15077.18    15253.84    252.82 o 
  -4   4 -14     3928.22     4807.62     99.18 o 
  -1   4 -14     6423.06     7019.25    259.19 o 
  -3   5 -14     9096.50     7996.04    226.37 o 
   0   5 -14     9473.29     7904.33    157.41 o 
  -5   6 -14     5157.32     5121.75     94.52 o 
  -2   6 -14     5977.57     5198.97    139.98 o 
  -7   7 -14    20217.06    19533.70    534.63 o 
  -4   7 -14     2790.34     2474.97    110.94 o 
  -1   7 -14     1749.96     1708.54    113.60 o 
  -6   8 -14     2276.58     2425.61     69.93 o 
  -3   8 -14    21263.44    22040.56    892.24 o 
   0   8 -14     1911.24     1837.15    104.94 o 
  -8   9 -14      680.05      620.99     47.31 o 
  -5   9 -14    17688.09    16898.64    520.36 o 
  -2   9 -14     2250.52     2345.17    125.63 o 
 -10  10 -14     7113.24     6842.48    365.16 o 
  -7  10 -14    10835.31    10575.26    196.27 o 
  -4  10 -14     7145.43     6839.37    280.66 o 
  -1  10 -14     3416.58     3158.93    116.72 o 
  -9  11 -14     3447.95     3324.03     79.92 o 
  -6  11 -14     7094.54     7061.78    227.16 o 
  -3  11 -14      520.28      478.05     70.77 o 
   0  11 -14     6112.66     6441.02    548.44 o 
 -11  12 -14     3029.08     2905.84     76.59 o 
  -8  12 -14     2085.95     2219.53     74.18 o 
  -5  12 -14     3870.08     4073.60    250.29 o 
  -2  12 -14     2723.16     2730.25     90.64 o 
 -10  13 -14     1579.43     1653.39     60.21 o 
  -7  13 -14     2435.53     2311.64    137.57 o 
  -4  13 -14     1788.07     1737.51    153.69 o 
  -1  13 -14      849.99      658.94    111.91 o 
  -9  14 -14     1218.69     1086.90     63.08 o 
  -6  14 -14      143.26      108.50     77.70 o 
  -3  14 -14     2547.45     2839.78    220.07 o 
  -1   3 -13    40689.45    43274.46   1252.42 o 
  -3   4 -13    42574.00    41278.20    703.72 o 
  -2   5 -13     9888.14     9433.94    268.08 o 
  -4   6 -13     4294.53     3728.54     68.99 o 
  -1   6 -13    13680.25    12505.22    404.95 o 
  -6   7 -13     3574.90     3742.15     67.13 o 
  -3   7 -13    20015.08    21278.56   1301.84 o 
  -5   8 -13    15973.81    15171.08    524.99 o 
  -2   8 -13     1679.17     1688.63     78.30 o 
  -7   9 -13     6605.16     6848.86    172.62 o 
  -4   9 -13     2023.81     1984.60     75.60 o 
  -1   9 -13     9566.22     8984.73    332.63 o 
  -9  10 -13     1880.11     2042.88     78.04 o 
  -6  10 -13     3886.38     3943.77     82.66 o 
  -3  10 -13     5014.36     4846.93    249.92 o 
  -8  11 -13     4042.60     4606.98    104.28 o 
  -5  11 -13     5571.45     5458.59    360.95 o 
  -2  11 -13     2377.67     2349.82    102.46 o 
 -10  12 -13     2023.77     2124.54     71.84 o 
  -7  12 -13     3803.17     3571.68    138.38 o 
  -4  12 -13     4181.37     3468.02    227.67 o 
  -1  12 -13     5390.76     5205.97    231.20 o 
 -12  13 -13     6503.85     6939.54    207.26 o 
  -9  13 -13      990.63      921.60     62.07 o 
  -6  13 -13      498.16      564.56     72.40 o 
  -3  13 -13     1113.54     1187.88     87.27 o 
 -11  14 -13     1255.80     1293.26     76.00 o 
  -8  14 -13     2047.36     1792.55     71.70 o 
  -5  14 -13      365.28      363.43     73.85 o 
  -1   2 -12    13551.33    17267.63    466.89 o 
  -3   3 -12   119681.52   131032.00   3231.94 o 
   0   3 -12    51365.09    56049.86   5217.60 o 
  -2   4 -12    29669.49    29226.54    751.57 o 
  -4   5 -12     1370.01     1128.82     47.21 o 
  -1   5 -12     2147.64     2352.57    113.04 o 
  -6   6 -12     7159.96     6408.67    165.43 o 
  -3   6 -12     2668.25     2847.91     56.81 o 
   0   6 -12     7405.17     7286.69    308.37 o 
  -5   7 -12      723.86      808.96     52.97 o 
  -2   7 -12       63.43       38.43     53.97 o 
  -7   8 -12    20453.44    20172.06    590.18 o 
  -4   8 -12     4567.89     4453.47    191.72 o 
  -1   8 -12     1344.07     1215.40     59.07 o 
  -9   9 -12    13030.43    13128.13    321.19 o 
  -6   9 -12    17309.66    17616.87    342.88 o 
  -3   9 -12     4927.64     4918.74    252.82 o 
   0   9 -12     6689.29     6784.38    418.40 o 
  -8  10 -12     2505.47     2548.56     95.17 o 
  -5  10 -12     1212.72     1195.38     48.28 o 
  -2  10 -12     1011.13     1020.22     63.05 o 
 -10  11 -12     2948.33     2742.22     61.65 o 
  -7  11 -12     5947.79     5646.65    196.29 o 
  -4  11 -12     1818.56     1798.07    109.73 o 
  -1  11 -12     1617.18     1804.02     65.32 o 
 -12  12 -12     7319.67     8325.60    485.58 o 
  -9  12 -12     1322.66     1314.28     57.91 o 
  -6  12 -12     1036.57      917.85     70.62 o 
  -3  12 -12     1401.13     1265.71    102.83 o 
   0  12 -12      643.25      757.29    107.66 o 
 -11  13 -12        2.40       33.66     64.42 o 
  -8  13 -12     1712.74     1840.34     68.02 o 
  -5  13 -12     3733.48     3466.40    206.18 o 
  -2  13 -12      341.37      322.60     74.97 o 
 -10  14 -12      333.82      389.93     74.05 o 
  -7  14 -12     2554.53     2565.70    177.14 o 
  -4  14 -12     4739.86     4957.98    220.52 o 
  -2   3 -11    49366.19    53416.30   1241.11 o 
  -1   4 -11    14333.13    15463.55    388.02 o 
  -3   5 -11    35447.42    33420.51    917.32 o 
  -5   6 -11    25820.98    26226.56    501.51 o 
  -2   6 -11      506.01      478.13     44.39 o 
  -4   7 -11    10478.89    10785.08    245.28 o 
  -1   7 -11       50.29      112.31     49.88 o 
  -6   8 -11    21238.76    21732.27    431.69 o 
  -3   8 -11    11325.53    11104.50    455.08 o 
  -8   9 -11       86.79       79.25     45.10 o 
  -5   9 -11     3900.05     4106.41    118.72 o 
  -2   9 -11     3758.91     3609.70    154.36 o 
  -7  10 -11     5966.14     6311.15    150.09 o 
  -4  10 -11     4995.15     4610.68    257.88 o 
  -1  10 -11     6456.34     6026.43    247.30 o 
  -9  11 -11      193.92      187.30     49.44 o 
  -6  11 -11    10491.09    10946.86    424.85 o 
  -3  11 -11     1541.51     1771.01     81.90 o 
 -11  12 -11     2476.05     2572.61     89.73 o 
  -8  12 -11     1610.81     1625.89     58.47 o 
  -5  12 -11     2372.64     2317.00    137.57 o 
  -2  12 -11     3866.24     3913.71    139.64 o 
 -10  13 -11      713.43      752.51     59.20 o 
  -7  13 -11      264.19      316.54     65.87 o 
  -4  13 -11      618.93      561.91     69.04 o 
  -1  13 -11     2036.37     1957.51    105.59 o 
  -9  14 -11      788.34      668.03     63.97 o 
  -6  14 -11      748.76      686.08     65.66 o 
  -3  14 -11      121.92       10.31     94.89 o 
   0   1 -10    12744.81    11250.65    489.44 o 
  -1   3 -10   115307.25   124781.48   3492.03 o 
  -3   4 -10     2635.72     3153.76     89.63 o 
   0   4 -10    29383.24    29941.84   1939.35 o 
  -5   5 -10    16403.40    16248.20    474.01 o 
  -2   5 -10    86766.45    83180.73   2851.93 o 
  -4   6 -10    39411.98    35669.14    869.35 o 
  -1   6 -10    75372.32    67278.47   2220.33 o 
  -6   7 -10    14683.61    14332.54    355.88 o 
  -3   7 -10      103.27      235.43     37.87 o 
   0   7 -10      814.04     1072.73    109.53 o 
  -8   8 -10    11422.94    12096.61    417.79 o 
  -5   8 -10     5823.88     5235.40    133.06 o 
  -2   8 -10    32097.14    30260.00   1467.02 o 
  -7   9 -10    20604.07    20967.59    519.76 o 
  -4   9 -10    32489.21    31785.98   1212.03 o 
  -1   9 -10    15991.06    15818.16    702.57 o 
  -9  10 -10    14467.83    15004.46    303.23 o 
  -6  10 -10     9551.37     9813.45    270.63 o 
  -3  10 -10      937.76     1014.44     53.14 o 
   0  10 -10    10988.83    10797.27    476.73 o 
 -11  11 -10       15.81       39.20     74.29 o 
  -8  11 -10     2086.86     2188.94     65.10 o 
  -5  11 -10     8265.23     8148.97    466.08 o 
  -2  11 -10     3659.16     3943.72     80.41 o 
 -10  12 -10     4333.47     4093.40     88.78 o 
  -7  12 -10     3267.80     3392.90    105.61 o 
  -4  12 -10     2683.51     2576.38    135.50 o 
  -1  12 -10     2695.60     2816.00    115.25 o 
 -12  13 -10     5651.88     5212.43    136.78 o 
  -9  13 -10    12050.92    11904.89    406.60 o 
  -6  13 -10     7321.31     7001.45    392.92 o 
  -3  13 -10     4043.22     3674.14    164.02 o 
   0  13 -10     8036.36     7279.23    432.51 o 
 -11  14 -10       28.98       12.48     68.00 o 
  -8  14 -10     2117.83     1838.49     89.26 o 
  -5  14 -10     3056.80     2993.35    137.11 o 
  -7  15 -10     1010.18     1034.33     78.72 o 
  -1   2  -9    57434.55    71375.76   1603.21 o 
  -2   4  -9    38677.93    40358.22   1047.77 o 
  -4   5  -9     9358.83     9371.21    171.62 o 
  -1   5  -9    16438.10    15042.88    496.57 o 
  -3   6  -9     6708.91     6613.33    158.09 o 
  -5   7  -9     1821.27     1581.63     42.09 o 
  -2   7  -9    14335.09    13462.65    647.13 o 
  -7   8  -9     3907.32     4019.60    118.64 o 
  -4   8  -9     1858.77     1911.67     65.55 o 
  -1   8  -9     5197.07     5110.90    139.79 o 
  -6   9  -9     5244.82     5299.29    152.66 o 
  -3   9  -9     8291.52     8040.25    396.37 o 
  -8  10  -9     5758.17     5748.78    118.41 o 
  -5  10  -9    13242.83    12770.10    439.48 o 
  -2  10  -9     7339.51     6815.04    251.21 o 
 -10  11  -9     2067.84     2194.52     63.03 o 
  -7  11  -9      405.86      443.68     58.47 o 
  -4  11  -9     1782.61     2009.83    103.75 o 
  -1  11  -9      433.80      400.31     57.51 o 
  -9  12  -9     3648.36     4149.06    134.16 o 
  -6  12  -9     7194.68     7633.55    372.68 o 
  -3  12  -9      917.57      865.00     64.96 o 
 -11  13  -9     2009.34     1959.34     62.10 o 
  -8  13  -9     1487.19     1297.94     65.65 o 
  -5  13  -9      127.61      115.91     67.05 o 
  -2  13  -9      968.05     1010.41     66.11 o 
 -10  14  -9      943.75     1010.82     68.08 o 
  -7  14  -9     2116.67     2023.82     96.62 o 
  -4  14  -9      366.26      319.81     64.25 o 
  -9  15  -9      810.23      931.86     75.34 o 
  -6  15  -9      173.38      179.83     76.71 o 
  -1   1  -8    19583.87    24489.00    781.38 o 
   0   2  -8    88832.88    88629.78   8388.90 o 
  -2   3  -8    39557.57    41201.18    844.74 o 
  -4   4  -8   125849.54   142722.20   3934.96 o 
  -1   4  -8    91710.20   103009.38   3806.79 o 
  -3   5  -8     7255.98     6518.59    174.41 o 
   0   5  -8     3933.16     3335.59     95.83 o 
  -5   6  -8     6781.71     6338.31    212.39 o 
  -2   6  -8    16644.07    16697.61    444.61 o 
  -7   7  -8    36631.74    35707.73   2108.01 o 
  -4   7  -8    30529.05    26934.50    606.56 o 
  -1   7  -8     2042.32     1846.06     87.94 o 
  -6   8  -8     2740.39     3282.17     81.80 o 
  -3   8  -8     1336.86      873.82     49.53 o 
   0   8  -8     7681.98     7357.18    244.23 o 
  -8   9  -8     2975.69     3297.98    134.58 o 
  -5   9  -8     5520.65     5142.35    183.22 o 
  -2   9  -8      833.43      645.61     55.65 o 
 -10  10  -8    12202.60    13145.83    609.80 o 
  -7  10  -8     6164.45     5952.48    155.06 o 
  -4  10  -8     2324.23     2190.28    100.30 o 
  -1  10  -8     1043.52      915.19     67.12 o 
  -9  11  -8      920.07      914.44     62.79 o 
  -6  11  -8      793.08      699.42     56.46 o 
  -3  11  -8     3232.82     3467.39    181.74 o 
   0  11  -8    12754.63    12354.72    593.57 o 
 -11  12  -8      227.68      244.11     63.33 o 
  -8  12  -8     1233.64     1440.25     56.12 o 
  -5  12  -8     4940.62     5227.74    254.89 o 
  -2  12  -8      211.00      166.45     56.03 o 
 -13  13  -8     5124.14     5447.75    152.80 o 
 -10  13  -8     5729.66     5812.82    178.63 o 
  -7  13  -8     1643.94     1650.48    110.19 o 
  -4  13  -8     3812.47     3813.20    210.95 o 
  -1  13  -8       22.74       61.88     73.04 o 
 -12  14  -8      128.45      116.26     61.14 o 
  -9  14  -8     1264.64     1174.68     61.46 o 
  -6  14  -8     5136.54     5210.28    236.95 o 
  -3  14  -8     5991.33     5797.64    255.12 o 
  -8  15  -8     1330.38     1169.46     81.32 o 
  -1   3  -7     3294.10     2697.33    149.71 o 
  -3   4  -7    15887.69    15957.27    426.05 o 
  -2   5  -7    20579.49    21020.39    546.38 o 
  -4   6  -7     9612.91     8345.03    247.44 o 
  -1   6  -7    27934.44    28258.35   1174.26 o 
  -6   7  -7     4671.00     4433.16     88.27 o 
  -3   7  -7    12816.57    11872.43    301.03 o 
  -5   8  -7     5255.84     5082.53    122.72 o 
  -2   8  -7    18933.56    18908.93    816.44 o 
  -7   9  -7      217.82      153.65     43.44 o 
  -4   9  -7     5606.45     5252.30    173.69 o 
  -1   9  -7     1412.16     1347.77     58.51 o 
  -9  10  -7     2775.13     2716.18     62.67 o 
  -6  10  -7     3193.14     3510.08    107.59 o 
  -3  10  -7     4555.52     4424.26    165.17 o 
  -8  11  -7     3969.10     3947.82    113.78 o 
  -5  11  -7     9880.72     9584.26    400.05 o 
  -2  11  -7      843.69      868.62     59.33 o 
 -10  12  -7       83.22      113.21     50.28 o 
  -7  12  -7     2226.08     2224.38     88.51 o 
  -4  12  -7     2899.70     2727.87    147.23 o 
  -1  12  -7     1060.67     1167.95     79.79 o 
 -12  13  -7      812.76      812.08     59.01 o 
  -9  13  -7      568.73      448.41     63.68 o 
  -6  13  -7      608.03      743.86     62.40 o 
  -3  13  -7     2641.87     2532.45    103.53 o 
 -11  14  -7      275.27      201.20     68.73 o 
  -8  14  -7      330.67      366.86     64.80 o 
  -5  14  -7      609.80      464.76     62.37 o 
  -2  14  -7     2753.02     2663.71    113.64 o 
  -7  15  -7      109.09       72.94     71.12 o 
   0   0  -6     6607.26     3361.11    240.74 o 
  -1   2  -6    63001.47    56272.96   1578.88 o 
  -3   3  -6    81817.53    76260.43   2553.91 o 
   0   3  -6    23528.42    23531.20    947.25 o 
  -2   4  -6    22572.71    22527.50    411.15 o 
  -4   5  -6     9381.70     6920.85    176.97 o 
  -1   5  -6     8844.49    10273.66    360.10 o 
  -6   6  -6    13477.40    11416.87    461.27 o 
  -3   6  -6    10085.66    10624.39    212.35 o 
   0   6  -6     3655.25     3706.56    226.19 o 
  -5   7  -6    12589.69    12699.50    297.38 o 
  -2   7  -6    13988.67    14022.60    551.74 o 
  -7   8  -6    10285.38    11652.83    274.22 o 
  -4   8  -6    17895.33    20856.80    647.19 o 
  -1   8  -6    23920.40    23216.57    880.24 o 
  -9   9  -6    25299.65    26453.16    763.26 o 
  -6   9  -6     4292.28     4887.29    115.48 o 
  -3   9  -6     1401.17     1389.19     54.25 o 
   0   9  -6    13033.16    12852.71    685.48 o 
  -8  10  -6     7981.61     8634.83    233.52 o 
  -5  10  -6     7665.84     7969.84    242.70 o 
  -2  10  -6     5294.42     4955.55    183.62 o 
 -10  11  -6      642.90      761.85     49.83 o 
  -7  11  -6     2530.05     2564.44     56.65 o 
  -4  11  -6    10742.67    10449.54    441.46 o 
  -1  11  -6    10263.99     9934.21    373.98 o 
 -12  12  -6     3944.08     4648.40    180.42 o 
  -9  12  -6    10903.57    11085.98    222.15 o 
  -6  12  -6     7544.83     7770.51    380.50 o 
  -3  12  -6     1355.22     1403.76     60.58 o 
   0  12  -6      140.30      106.19    112.82 o 
 -11  13  -6     2081.47     2213.09     84.07 o 
  -8  13  -6      702.40      636.30     60.84 o 
  -5  13  -6     1872.16     1693.97     72.21 o 
  -2  13  -6     1548.52     1437.91     82.53 o 
 -10  14  -6     3156.29     3407.78    107.26 o 
  -7  14  -6     3227.47     3009.77    116.86 o 
  -4  14  -6     1815.32     1691.49    106.05 o 
  -9  15  -6     7268.58     7268.12    341.39 o 
  -6  15  -6     2920.44     2935.54    182.20 o 
  -2   3  -5    20222.75    24042.60    509.19 o 
  -1   4  -5    27737.51    27577.11    767.66 o 
  -3   5  -5     2850.01     3567.38     59.79 o 
  -5   6  -5    10631.14    11926.52    352.58 o 
  -2   6  -5     6852.10     5580.19    218.09 o 
  -4   7  -5    12087.92    10677.85    184.39 o 
  -1   7  -5    15605.98    14106.57    617.00 o 
  -6   8  -5     5326.30     5232.20    101.66 o 
  -3   8  -5    16990.13    17991.05    773.84 o 
  -8   9  -5     5506.80     5887.09    151.82 o 
  -5   9  -5     3514.89     3728.77     96.42 o 
  -2   9  -5       85.69       43.92     46.94 o 
  -7  10  -5      815.93      938.62     49.13 o 
  -4  10  -5      986.78      948.79     49.92 o 
  -1  10  -5     1406.50     1228.09     53.75 o 
  -9  11  -5     4278.94     4236.36     83.42 o 
  -6  11  -5     2559.48     2667.66     88.80 o 
  -3  11  -5     3744.70     4098.07    220.85 o 
 -11  12  -5     1796.82     1860.72     59.17 o 
  -8  12  -5     1002.47     1084.20     53.62 o 
  -5  12  -5      224.19      173.47     53.74 o 
  -2  12  -5     1307.72     1161.08     78.30 o 
 -10  13  -5       84.38       82.75     69.15 o 
  -7  13  -5     1218.44      929.39     56.53 o 
  -4  13  -5     1258.28     1196.86     77.57 o 
  -1  13  -5     1160.48     1081.68     82.36 o 
 -12  14  -5     1486.56     1493.66     65.37 o 
  -9  14  -5      219.60      213.09     64.99 o 
  -6  14  -5      310.33      414.07     68.91 o 
  -3  14  -5      370.02      417.40     85.20 o 
  -8  15  -5      690.38      498.32     73.39 o 
   0   1  -4    87173.77    70877.20   3672.89 o 
  -2   2  -4     9518.89     8788.92    355.30 o 
  -1   3  -4    36058.15    40345.44   1000.84 o 
  -3   4  -4     2433.31     1691.22     55.11 o 
   0   4  -4    38289.00    45443.52   1996.70 o 
  -5   5  -4    34034.59    37797.21   1730.46 o 
  -2   5  -4    27484.69    29360.09    727.94 o 
  -4   6  -4     1953.34     2325.59     50.53 o 
  -1   6  -4    12141.26    11469.25    397.98 o 
  -6   7  -4     4709.35     5141.39    106.60 o 
  -3   7  -4     8673.47     9789.18    251.27 o 
   0   7  -4    15414.39    14445.73    829.62 o 
  -8   8  -4     2378.29     2759.99    172.24 o 
  -5   8  -4    12245.51    12052.76    262.28 o 
  -2   8  -4    13421.65    12375.83    499.79 o 
  -7   9  -4      562.10      548.28     43.18 o 
  -4   9  -4     2910.37     3200.39    130.44 o 
  -1   9  -4      830.30      828.90     48.14 o 
  -9  10  -4     6330.41     6543.25    242.64 o 
  -6  10  -4     9371.35    10150.73    239.20 o 
  -3  10  -4    13517.41    13239.25    477.35 o 
   0  10  -4     7486.10     6809.24    206.46 o 
 -11  11  -4     8998.44     8853.64    825.42 o 
  -8  11  -4     6285.92     6566.32    183.16 o 
  -5  11  -4     3946.98     3603.13    136.88 o 
  -2  11  -4     4690.48     4479.35    232.58 o 
 -10  12  -4     1512.45     1451.22     58.61 o 
  -7  12  -4      989.11      897.69     62.13 o 
  -4  12  -4      917.63      957.67     66.85 o 
  -1  12  -4     5479.71     5040.41    150.65 o 
 -12  13  -4      634.58      569.36     56.07 o 
  -9  13  -4     3088.36     3235.08     97.77 o 
  -6  13  -4     2395.17     2477.52    106.64 o 
  -3  13  -4     1850.98     1740.40     73.67 o 
   0  13  -4     7592.41     7702.44    508.93 o 
 -11  14  -4     1678.98     1718.34     70.07 o 
  -8  14  -4      262.39      225.94     68.53 o 
  -5  14  -4      126.22      130.76     64.09 o 
  -2  14  -4      515.82      583.04     77.09 o 
 -10  15  -4      798.10      720.81     79.75 o 
  -7  15  -4      291.56      324.21     81.36 o 
  -1   2  -3    27499.77    27694.24    466.58 o 
  -2   4  -3    13679.46    13742.04    236.48 o 
  -4   5  -3     7321.69     7284.08    223.59 o 
  -1   5  -3    40119.89    42531.16   1670.65 o 
  -3   6  -3      961.37     1135.81     48.18 o 
  -5   7  -3    19671.49    20386.05    428.22 o 
  -2   7  -3     3756.49     3207.62    104.44 o 
  -7   8  -3    19158.88    19183.03    605.73 o 
  -4   8  -3     5066.54     6557.63    183.72 o 
  -1   8  -3     7206.04     7964.92    255.81 o 
  -6   9  -3     3600.48     3698.77     63.29 o 
  -3   9  -3     8000.49     6964.42    243.39 o 
  -8  10  -3     8363.74     9040.48    154.64 o 
  -5  10  -3      418.96      385.16     48.15 o 
  -2  10  -3      460.53      547.09     46.98 o 
 -10  11  -3     2210.25     2376.44     83.72 o 
  -7  11  -3      374.90      425.70     45.71 o 
  -4  11  -3     5203.84     5149.92    213.25 o 
  -1  11  -3      916.14      828.50     55.85 o 
  -9  12  -3      362.54      327.81     51.72 o 
  -6  12  -3     5768.26     5420.09    213.48 o 
  -3  12  -3     9043.00     9045.43    346.55 o 
 -11  13  -3      198.93      267.58     55.14 o 
  -8  13  -3     4780.01     4988.40    181.51 o 
  -5  13  -3     5049.56     5125.24    220.62 o 
  -2  13  -3      178.78      249.38     65.30 o 
 -10  14  -3     1060.93     1060.74     60.12 o 
  -7  14  -3     1623.12     1543.99     78.30 o 
  -4  14  -3      578.70      463.50     65.79 o 
  -9  15  -3     1184.75     1062.63     76.52 o 
  -6  15  -3     2827.29     2536.05    149.30 o 
   0   2  -2     8689.05    13721.29    917.13 o 
  -2   3  -2    71161.00    88457.59   1370.41 o 
  -4   4  -2   249023.52   291783.97  19640.45 o 
  -1   4  -2     6026.70     6752.99    174.15 o 
  -3   5  -2    20047.95    19256.58    355.57 o 
   0   5  -2    33684.86    38198.80   1807.35 o 
  -5   6  -2    41538.70    39438.39    863.10 o 
  -2   6  -2    17524.32    18152.35    614.69 o 
  -7   7  -2    35893.27    40252.25   2241.56 o 
  -4   7  -2    22231.20    23017.78    492.80 o 
  -1   7  -2      687.60      654.85     40.33 o 
  -6   8  -2    14241.24    14671.86    331.08 o 
  -3   8  -2     8681.35     9176.83    317.14 o 
   0   8  -2     3343.32     3565.15     97.56 o 
  -8   9  -2      169.04      179.67     42.04 o 
  -5   9  -2     7518.51     7580.81    232.53 o 
  -2   9  -2     7975.45     7565.69    280.33 o 
 -10  10  -2      371.10      456.00     65.73 o 
  -7  10  -2       86.21      144.11     45.35 o 
  -4  10  -2     3147.54     2824.73    119.86 o 
  -1  10  -2      751.89      663.64     52.81 o 
  -9  11  -2     6816.64     7840.66    178.32 o 
  -6  11  -2     7292.77     8205.40    246.84 o 
  -3  11  -2     6851.36     6934.15    274.45 o 
   0  11  -2      140.30       78.17     67.67 o 
 -11  12  -2      273.68      315.78     49.75 o 
  -8  12  -2      577.18      504.31     50.12 o 
  -5  12  -2     7321.74     6872.68    367.85 o 
  -2  12  -2     3490.03     3626.41    190.23 o 
 -13  13  -2     2181.54     2288.13    102.23 o 
 -10  13  -2     2069.52     2351.10     69.52 o 
  -7  13  -2      997.98      948.41     63.35 o 
  -4  13  -2     2966.37     2721.27    128.83 o 
  -1  13  -2      669.27      733.92     72.78 o 
 -12  14  -2     2766.50     3015.95     72.77 o 
  -9  14  -2     3927.49     4239.21    134.35 o 
  -6  14  -2     1547.55     1625.05     91.56 o 
  -3  14  -2      254.68      196.32     64.10 o 
  -8  15  -2      460.81      502.98     70.16 o 
  -5  15  -2     2351.21     2313.20    116.17 o 
  -1   3  -1     2846.68     5051.11    163.82 o 
  -3   4  -1    78794.55    91186.05   1641.86 o 
  -2   5  -1    16396.78    15899.59    483.10 o 
  -4   6  -1    51716.27    50563.73   1151.37 o 
  -1   6  -1     5487.86     5169.02    149.53 o 
  -6   7  -1    10943.71    12385.43    316.33 o 
  -3   7  -1    19931.67    22976.91    769.97 o 
  -5   8  -1    20865.57    21503.16    517.86 o 
  -2   8  -1    19938.81    17761.98    585.42 o 
  -7   9  -1     2849.93     3162.91     75.64 o 
  -4   9  -1     1007.39      917.42     50.50 o 
  -1   9  -1    10465.51    10259.65    366.52 o 
  -9  10  -1     3669.38     3564.70     63.71 o 
  -6  10  -1     8640.64     8455.44    349.11 o 
  -3  10  -1     3853.79     4705.04    178.26 o 
  -8  11  -1    10224.34    10203.29    284.56 o 
  -5  11  -1     1608.52     1608.37     79.37 o 
  -2  11  -1     3041.10     3082.37    135.12 o 
 -10  12  -1    11315.49    11498.13    240.77 o 
  -7  12  -1    13333.63    12940.07    679.33 o 
  -4  12  -1     2837.63     2654.19    130.21 o 
  -1  12  -1     3021.49     2807.62     71.28 o 
 -12  13  -1     2397.20     2470.39     66.85 o 
  -9  13  -1     1524.16     1684.71     68.53 o 
  -6  13  -1      713.02      689.41     56.03 o 
  -3  13  -1     1676.06     1703.96     78.25 o 
 -11  14  -1     3687.32     3810.21     97.83 o 
  -8  14  -1     3689.53     4029.63    163.75 o 
  -5  14  -1      510.86      590.48     65.86 o 
  -2  14  -1      545.78      550.24     82.45 o 
 -10  15  -1     1046.74      987.03     79.04 o 
  -7  15  -1      158.62      143.13     81.91 o 
  -1   2   0    17342.62    10306.12    238.29 o 
  -2   4   0      469.68      418.46     41.33 o 
  -4   5   0    87320.64    83714.18   1543.69 o 
  -1   5   0    87244.58    80458.26   2464.51 o 
  -6   6   0    22888.18    24637.65   1134.43 o 
  -3   6   0    10327.90     9014.04    275.85 o 
   0   6   0    22949.89    23322.60   1511.35 o 
  -5   7   0    15362.38    14096.21    522.82 o 
  -2   7   0    15388.15    13814.27    588.92 o 
  -7   8   0    41500.01    41506.88    906.20 o 
  -4   8   0    76595.05    75255.34   2664.55 o 
  -1   8   0    41454.77    38956.43   1381.15 o 
  -9   9   0     3493.69     3430.98     85.66 o 
  -6   9   0     6514.16     6417.34    145.87 o 
  -3   9   0     6515.81     6239.30    278.14 o 
   0   9   0     3464.45     2981.76    162.16 o 
  -8  10   0    19462.81    19426.75    305.15 o 
  -5  10   0     4347.32     3815.38    187.57 o 
  -2  10   0    19501.75    17487.82    584.28 o 
 -10  11   0     8852.73     8627.44    265.68 o 
  -7  11   0    24167.67    23179.09    654.72 o 
  -4  11   0    24143.51    22427.21    809.77 o 
  -1  11   0     8857.35     8073.82    245.88 o 
 -12  12   0     1618.19     1817.43    101.26 o 
  -9  12   0     2398.81     2324.53     68.30 o 
  -6  12   0      490.93      316.11     54.73 o 
  -3  12   0     2404.67     2187.72    116.40 o 
   0  12   0     1608.80     1637.43     93.53 o 
 -11  13   0     6284.73     6966.20    331.14 o 
  -8  13   0     3980.60     3608.91    152.29 o 
  -5  13   0     3983.10     3481.46    195.54 o 
  -2  13   0     6293.23     6789.69    313.56 o 
 -10  14   0     2814.28     2583.71     82.99 o 
  -7  14   0     3659.30     3413.77    189.79 o 
  -4  14   0     2814.33     2520.57    136.65 o 
  -9  15   0     4857.79     5014.49    153.67 o 
  -6  15   0     4865.08     4810.15    205.44 o 
  -2   3   1     2864.92     5141.19    112.46 o 
  -1   4   1    78740.30    89821.49   2711.12 o 
  -3   5   1    16353.11    16025.09    400.17 o 
  -5   6   1     5621.96     5372.05    132.03 o 
  -2   6   1    51700.77    50247.15   2035.70 o 
  -4   7   1    19953.68    23200.20    750.05 o 
  -1   7   1    10955.54    11916.54    528.42 o 
  -6   8   1    19989.45    18934.75    455.26 o 
  -3   8   1    20876.75    21683.12    765.06 o 
  -8   9   1    10463.72    11003.32    229.47 o 
  -5   9   1     1003.73      951.22     50.13 o 
  -2   9   1     2843.50     2838.40    100.53 o 
  -7  10   1     3851.60     4865.45    136.16 o 
  -4  10   1     8657.09     8529.25    349.67 o 
  -1  10   1     3682.85     3216.31     96.43 o 
  -9  11   1     3053.04     3376.77     91.61 o 
  -6  11   1     1613.38     1686.34     62.63 o 
  -3  11   1    10222.40     9773.35    384.90 o 
 -11  12   1     3013.75     2883.69     64.78 o 
  -8  12   1     2839.02     2837.12    124.81 o 
  -5  12   1    13365.81    13182.58    536.24 o 
  -2  12   1    11336.95    10824.10    625.04 o 
 -10  13   1     1674.37     1766.81     86.66 o 
  -7  13   1      713.01      767.50     70.93 o 
  -4  13   1     1527.03     1602.41     59.11 o 
  -1  13   1     2393.28     2399.20     81.82 o 
 -12  14   1      535.96      650.52     70.72 o 
  -9  14   1      508.63      594.60     75.47 o 
  -6  14   1     3695.79     3876.57    215.78 o 
  -3  14   1     3688.91     3574.34    157.85 o 
  -8  15   1      156.09      276.30     72.01 o 
  -5  15   1     1041.58      885.18     79.37 o 
  -2   2   2     8745.43    14301.05    673.98 o 
  -1   3   2    71400.77    89462.27   3028.82 o 
  -3   4   2     5987.83     6878.75    134.69 o 
   0   4   2   249057.48   274926.19    950.62 o 
  -5   5   2    33671.03    39605.95   1851.20 o 
  -2   5   2    19994.46    18693.16    911.29 o 
  -4   6   2    17648.48    18325.05    388.10 o 
  -1   6   2    41609.57    38722.24   1551.45 o 
  -6   7   2      691.82      709.06     35.16 o 
  -3   7   2    22240.48    22939.77    955.61 o 
   0   7   2    35791.42    38100.68   2440.40 o 
  -8   8   2     3306.77     3785.69    120.28 o 
  -5   8   2     8667.51     9265.35    259.75 o 
  -2   8   2    14264.52    13905.75    569.14 o 
  -7   9   2     8014.96     8305.42    169.39 o 
  -4   9   2     7606.83     7568.42    330.35 o 
  -1   9   2      177.08      194.74     42.94 o 
  -9  10   2      759.71      756.60     52.50 o 
  -6  10   2     3155.48     2936.33    117.32 o 
  -3  10   2       84.27      121.66     46.81 o 
   0  10   2      378.48      377.53     85.65 o 
 -11  11   2      140.96       92.79     60.56 o 
  -8  11   2     6871.80     7280.53    205.40 o 
  -5  11   2     7300.58     7940.59    370.61 o 
  -2  11   2     6824.90     7157.35    303.09 o 
 -10  12   2     3486.22     3747.95    114.37 o 
  -7  12   2     7355.29     7105.84    286.87 o 
  -4  12   2      585.74      469.40     52.59 o 
  -1  12   2      270.95      285.11     64.80 o 
 -12  13   2      662.81      764.50     62.20 o 
  -9  13   2     2974.28     2740.56    108.81 o 
  -6  13   2      997.97      957.92     53.66 o 
  -3  13   2     2069.04     2153.26    125.84 o 
   0  13   2     2167.56     1975.88    122.45 o 
 -11  14   2      257.25      329.38     57.23 o 
  -8  14   2     1548.21     1589.61     73.92 o 
  -5  14   2     3913.79     4123.63    216.91 o 
  -2  14   2     2767.41     2900.73    112.49 o 
 -10  15   2     2362.12     2473.80    139.18 o 
  -7  15   2      460.88      561.10     81.49 o 
  -1   2   3    27522.43    27438.85    497.48 o 
  -2   4   3    13618.80    13474.93    573.28 o 
  -4   5   3    40127.46    44583.46   1095.50 o 
  -1   5   3     7319.22     7030.05    284.11 o 
  -3   6   3      952.14     1051.31     44.88 o 
  -5   7   3     3786.57     3237.68    108.72 o 
  -2   7   3    19723.98    19783.48    991.28 o 
  -7   8   3     7224.47     8354.40    181.90 o 
  -4   8   3     5095.09     6534.03    291.47 o 
  -1   8   3    19159.59    18378.10    565.69 o 
  -6   9   3     7989.42     7135.29    236.56 o 
  -3   9   3     3630.27     3402.79    134.58 o 
  -8  10   3      459.84      617.27     41.75 o 
  -5  10   3      406.22      370.10     45.57 o 
  -2  10   3     8386.65     8581.42    238.73 o 
 -10  11   3      917.26      880.74     54.41 o 
  -7  11   3     5207.41     5285.37    149.32 o 
  -4  11   3      370.62      407.35     45.03 o 
  -1  11   3     2200.77     2200.25    110.14 o 
  -9  12   3     9067.95     9505.56    218.31 o 
  -6  12   3     5794.92     5554.76    178.52 o 
  -3  12   3      365.88      277.35     56.33 o 
 -11  13   3      179.77      193.48     57.73 o 
  -8  13   3     5078.46     5153.83    296.76 o 
  -5  13   3     4779.95     4764.22    213.48 o 
  -2  13   3      195.46      214.04     74.14 o 
 -10  14   3      577.56      524.21     59.99 o 
  -7  14   3     1615.03     1439.21     69.79 o 
  -4  14   3     1054.58     1001.64     67.81 o 
  -9  15   3     2830.08     3045.63    172.90 o 
  -6  15   3     1189.10     1023.11     80.63 o 
  -1   1   4    87144.89    69797.97   3367.84 o 
   0   2   4     9604.71     8845.86    572.48 o 
  -2   3   4    35969.75    41196.97    825.64 o 
  -4   4   4    38285.39    46439.46    969.38 o 
  -1   4   4     2429.74     1627.96     69.01 o 
  -3   5   4    27564.64    29973.34    802.52 o 
   0   5   4    34232.52    36610.82   1971.54 o 
  -5   6   4    12109.77    11774.78    423.37 o 
  -2   6   4     1932.73     2306.08    104.90 o 
  -7   7   4    15376.06    15227.13    656.13 o 
  -4   7   4     8715.65     9714.28    391.31 o 
  -1   7   4     4716.71     4886.41    249.83 o 
  -6   8   4    13456.57    12744.54    305.52 o 
  -3   8   4    12296.37    11934.41    592.37 o 
   0   8   4     2370.98     2770.54    171.43 o 
  -8   9   4      840.47      874.04     43.27 o 
  -5   9   4     2930.04     3367.30    152.52 o 
  -2   9   4      563.58      543.25     48.65 o 
 -10  10   4     7483.94     7320.66    362.63 o 
  -7  10   4    13483.13    13937.05    342.80 o 
  -4  10   4     9438.55     9997.84    339.32 o 
  -1  10   4     6330.87     6233.30    196.69 o 
  -9  11   4     4706.54     5042.90    146.11 o 
  -6  11   4     3956.13     3699.14    165.63 o 
  -3  11   4     6266.07     6370.86    282.43 o 
   0  11   4     8998.33     8558.40    627.75 o 
 -11  12   4     5477.49     5727.06    121.91 o 
  -8  12   4      914.74     1015.56     63.21 o 
  -5  12   4      994.80      855.21     54.35 o 
  -2  12   4     1517.31     1272.63     58.14 o 
 -13  13   4     7601.92     7843.78    267.74 o 
 -10  13   4     1853.50     1756.22     66.06 o 
  -7  13   4     2410.49     2431.03    115.02 o 
  -4  13   4     3103.06     3186.16    160.72 o 
  -1  13   4      639.08      541.33     70.61 o 
 -12  14   4      520.58      556.60     65.45 o 
  -9  14   4      122.84      154.24     61.94 o 
  -6  14   4      259.66      223.66     64.16 o 
  -3  14   4     1665.03     1553.74     91.56 o 
  -8  15   4      290.14      388.66     75.75 o 
  -5  15   4      793.57      839.63     78.45 o 
  -1   3   5    20229.81    24269.40    802.28 o 
  -3   4   5    27657.06    28058.11    665.15 o 
  -2   5   5     2858.98     3438.76     97.54 o 
  -4   6   5     6872.08     5949.11    144.46 o 
  -1   6   5    10599.42    11328.11    444.45 o 
  -6   7   5    15558.03    14848.02    355.19 o 
  -3   7   5    12052.94    10409.07    464.01 o 
  -5   8   5    16996.08    18695.40    608.02 o 
  -2   8   5     5296.96     4911.52    162.64 o 
  -7   9   5       86.31       97.02     45.64 o 
  -4   9   5     3529.81     3647.31    135.27 o 
  -1   9   5     5504.24     5314.59    205.63 o 
  -9  10   5     1413.43     1309.43     51.35 o 
  -6  10   5      969.46      975.16     53.44 o 
  -3  10   5      798.83      861.23     50.94 o 
  -8  11   5     3724.34     4412.81    131.01 o 
  -5  11   5     2551.87     2588.28     62.39 o 
  -2  11   5     4292.87     3831.83    100.30 o 
 -10  12   5     1307.74     1230.35     56.29 o 
  -7  12   5      230.89      143.55     60.67 o 
  -4  12   5      998.70     1025.34     58.52 o 
  -1  12   5     1793.02     1767.22     79.86 o 
 -12  13   5     1161.32     1195.50     60.54 o 
  -9  13   5     1252.63     1189.00     65.08 o 
  -6  13   5     1223.33     1087.91     60.03 o 
  -3  13   5       81.96       72.74     61.47 o 
 -11  14   5      373.09      364.16     64.19 o 
  -8  14   5      313.57      359.96     70.85 o 
  -5  14   5      217.64      188.46     73.17 o 
  -2  14   5     1495.70     1361.49     70.27 o 
  -7  15   5      688.41      515.76     73.13 o 
   0   0   6     6424.84     3209.88    206.79 o 
  -1   2   6    63143.57    57756.24   1577.78 o 
  -3   3   6    23565.85    23943.77   1256.27 o 
   0   3   6    81710.95    74953.93   5562.98 o 
  -2   4   6    22557.01    22895.28    748.35 o 
  -4   5   6     8841.93    10535.79    285.74 o 
  -1   5   6     9446.30     6770.20    270.29 o 
  -6   6   6     3625.50     3888.76    173.74 o 
  -3   6   6    10116.18    10848.74    473.44 o 
   0   6   6    13453.93    11335.27    671.01 o 
  -5   7   6    13980.49    15166.05    404.07 o 
  -2   7   6    12582.86    12324.16    483.33 o 
  -7   8   6    23895.07    24755.14    572.59 o 
  -4   8   6    17947.02    21408.05    863.83 o 
  -1   8   6    10319.97    10923.62    449.05 o 
  -9   9   6    13087.09    13136.20    875.27 o 
  -6   9   6     1417.53     1468.67     54.82 o 
  -3   9   6     4290.53     4681.47    284.57 o 
   0   9   6    25306.26    23995.39   1493.87 o 
  -8  10   6     5266.74     5596.11    136.06 o 
  -5  10   6     7669.15     8197.92    227.52 o 
  -2  10   6     7985.39     8122.64    199.45 o 
 -10  11   6    10267.59    11057.24    341.95 o 
  -7  11   6    10759.25    10886.71    326.77 o 
  -4  11   6     2553.50     2526.49    105.40 o 
  -1  11   6      637.49      665.31     52.63 o 
 -12  12   6      141.89      152.11     80.91 o 
  -9  12   6     1346.18     1646.45     57.94 o 
  -6  12   6     7570.03     7883.33    340.93 o 
  -3  12   6    10934.11    10386.08    338.21 o 
   0  12   6     3946.44     4182.37    352.89 o 
 -11  13   6     1545.94     1571.96     59.65 o 
  -8  13   6     1859.55     1749.41     61.16 o 
  -5  13   6      702.28      623.70     62.03 o 
  -2  13   6     2075.81     2097.53     96.44 o 
 -10  14   6     1808.78     1780.70     67.52 o 
  -7  14   6     3214.02     3063.42    159.40 o 
  -4  14   6     3158.63     3291.75    111.34 o 
  -9  15   6     2905.14     3210.20    143.09 o 
  -6  15   6     7268.32     7485.84    274.49 o 
  -2   3   7     3336.91     2862.17     72.16 o 
  -1   4   7    15910.09    15889.34    611.86 o 
  -3   5   7    20538.96    21211.57    713.61 o 
  -5   6   7    27831.43    28879.68    799.94 o 
  -2   6   7     9633.33     8074.09    400.28 o 
  -4   7   7    12821.87    11996.97    538.54 o 
  -1   7   7     4673.03     4354.73    170.50 o 
  -6   8   7    18903.49    19630.99    519.93 o 
  -3   8   7     5211.51     5307.03    225.67 o 
  -8   9   7     1411.70     1441.91     52.25 o 
  -5   9   7     5610.91     5274.25    230.05 o 
  -2   9   7      211.69      194.54     44.85 o 
  -7  10   7     4569.38     4858.90    152.75 o 
  -4  10   7     3158.11     3570.50    164.48 o 
  -1  10   7     2766.76     2637.47    122.40 o 
  -9  11   7      840.39      916.15     55.10 o 
  -6  11   7     9876.38     9923.66    363.81 o 
  -3  11   7     3939.06     3802.14    134.07 o 
 -11  12   7     1060.48     1270.73     59.02 o 
  -8  12   7     2903.16     2861.16     87.88 o 
  -5  12   7     2201.53     2397.11    141.78 o 
  -2  12   7       81.91       52.21     50.09 o 
 -10  13   7     2644.98     2745.02    110.27 o 
  -7  13   7      610.36      673.54     54.94 o 
  -4  13   7      574.39      521.16     63.30 o 
  -1  13   7      807.40      724.22     67.80 o 
 -12  14   7     2766.66     2905.61    110.78 o 
  -9  14   7      609.66      515.83     62.88 o 
  -6  14   7      334.80      451.87     69.31 o 
  -3  14   7      273.22      151.32     72.64 o 
  -8  15   7      110.80      109.08     85.49 o 
   0   1   8    19432.06    24600.34    838.85 o 
  -2   2   8    88980.16    89981.25   3245.35 o 
  -1   3   8    39530.43    42126.99   1479.15 o 
  -3   4   8    91550.01   105788.72   2180.65 o 
   0   4   8   125855.38   142751.95   9516.42 o 
  -5   5   8     3989.36     3546.62    165.18 o 
  -2   5   8     7274.08     6547.54    288.48 o 
  -4   6   8    16630.31    16998.22    704.18 o 
  -1   6   8     6789.26     6236.80    210.85 o 
  -6   7   8     2053.44     1906.74     49.66 o 
  -3   7   8    30507.73    27704.01   1472.31 o 
   0   7   8    36698.21    35001.74   1731.07 o 
  -8   8   8     7641.03     7755.45    212.05 o 
  -5   8   8     1325.31      889.88     51.85 o 
  -2   8   8     2764.83     3288.65    138.72 o 
  -7   9   8      830.41      735.03     47.87 o 
  -4   9   8     5490.52     5074.17    199.22 o 
  -1   9   8     2974.99     3159.03     66.25 o 
  -9  10   8     1040.81     1207.79     75.63 o 
  -6  10   8     2321.16     2234.07    123.38 o 
  -3  10   8     6125.86     5891.80    242.01 o 
   0  10   8    12188.78    12203.44    605.33 o 
 -11  11   8    12801.09    13784.97    352.67 o 
  -8  11   8     3237.06     3681.91    113.67 o 
  -5  11   8      797.81      733.21     61.19 o 
  -2  11   8      920.89      890.07     56.39 o 
 -10  12   8      209.02      151.20     54.56 o 
  -7  12   8     4921.99     5240.91    258.78 o 
  -4  12   8     1234.07     1446.59     73.85 o 
  -1  12   8      226.84      230.50     62.93 o 
 -12  13   8       21.35        2.15     60.04 o 
  -9  13   8     3807.31     4264.64    181.97 o 
  -6  13   8     1640.86     1732.15    101.09 o 
  -3  13   8     5716.73     5582.57    293.54 o 
   0  13   8     5127.05     4837.94    230.25 o 
 -11  14   8     5984.00     6153.25    201.31 o 
  -8  14   8     5121.45     5113.65    213.71 o 
  -5  14   8     1261.29     1330.11     87.90 o 
  -2  14   8      126.40      172.38     75.35 o 
  -7  15   8     1322.69     1279.40     75.91 o 
  -1   2   9    57354.63    73410.52   1362.54 o 
  -2   4   9    38793.96    40828.10   1298.62 o 
  -4   5   9    16468.41    16399.68    436.06 o 
  -1   5   9     9298.49     9152.50    430.65 o 
  -3   6   9     6707.91     6838.12    295.38 o 
  -5   7   9    14333.06    13885.51    468.84 o 
  -2   7   9     1798.51     1563.23     62.57 o 
  -7   8   9     5212.35     5503.26     82.10 o 
  -4   8   9     1863.33     1879.29     91.56 o 
  -1   8   9     3888.38     3685.53    149.99 o 
  -6   9   9     8290.33     8453.09    325.98 o 
  -3   9   9     5230.26     5056.37    194.83 o 
  -8  10   9     7354.69     7256.72    226.95 o 
  -5  10   9    13226.84    12493.57    559.71 o 
  -2  10   9     5753.80     5442.85    148.83 o 
 -10  11   9      435.06      430.75     51.12 o 
  -7  11   9     1777.10     2026.25    102.14 o 
  -4  11   9      402.19      419.35     55.07 o 
  -1  11   9     2067.32     1994.23     92.25 o 
  -9  12   9      910.66      931.94     52.95 o 
  -6  12   9     7157.08     7887.14    297.45 o 
  -3  12   9     3637.60     3780.17    152.75 o 
 -11  13   9      966.60     1147.68     62.33 o 
  -8  13   9      127.99      173.36     68.97 o 
  -5  13   9     1495.13     1307.47     68.61 o 
  -2  13   9     2000.77     1815.03     74.98 o 
 -10  14   9      364.52      357.72     65.76 o 
  -7  14   9     2116.04     2082.30    144.47 o 
  -4  14   9      938.00      946.98     64.30 o 
  -9  15   9      173.57      249.91     80.99 o 
  -6  15   9      813.08      958.95     79.00 o 
  -1   1  10    12662.12    11012.34    264.81 o 
  -2   3  10   115334.67   130130.16   3544.81 o 
  -4   4  10    29338.44    30874.49   1648.75 o 
  -1   4  10     2647.55     3350.77    149.69 o 
  -3   5  10    86895.41    85996.87   3156.72 o 
   0   5  10    16543.71    16625.64   1085.61 o 
  -5   6  10    75510.44    70382.55   1729.57 o 
  -2   6  10    39469.62    36396.90   1352.45 o 
  -7   7  10      811.46     1172.02    102.02 o 
  -4   7  10       98.21      186.40     41.71 o 
  -1   7  10    14687.76    13923.17    529.52 o 
  -6   8  10    32122.23    32319.21   1259.77 o 
  -3   8  10     5838.12     5143.55    287.50 o 
   0   8  10    11439.78    11354.25    580.69 o 
  -8   9  10    15942.79    17066.10    378.72 o 
  -5   9  10    32493.93    32464.78   1373.39 o 
  -2   9  10    20568.17    19882.57    852.79 o 
 -10  10  10    10959.65    11361.37    723.02 o 
  -7  10  10      934.36     1004.43     54.33 o 
  -4  10  10     9518.55     9567.92    427.20 o 
  -1  10  10    14461.21    14098.52    533.21 o 
  -9  11  10     3673.98     4342.64    112.14 o 
  -6  11  10     8294.60     8581.60    334.49 o 
  -3  11  10     2090.10     2088.87    101.45 o 
   0  11  10       15.21       25.66     82.99 o 
 -11  12  10     2694.91     3166.80     85.01 o 
  -8  12  10     2685.08     2967.07    123.31 o 
  -5  12  10     3278.01     3461.87    160.80 o 
  -2  12  10     4345.00     3899.42    183.12 o 
 -13  13  10     8030.77     8098.64    228.53 o 
 -10  13  10     4049.09     3971.69    123.04 o 
  -7  13  10     7298.35     7366.38    343.00 o 
  -4  13  10    12070.18    12122.94    565.69 o 
  -1  13  10     5659.37     4844.90    149.53 o 
  -9  14  10     3061.25     3076.03    107.66 o 
  -6  14  10     2120.43     1946.76     79.37 o 
  -3  14  10       29.84        4.87     74.86 o 
  -8  15  10     1011.40     1056.56     83.63 o 
  -1   3  11    49281.23    55919.00   1376.45 o 
  -3   4  11    14346.89    16140.55    346.05 o 
  -2   5  11    35457.30    33440.76   1189.21 o 
  -4   6  11      507.82      563.05     47.23 o 
  -1   6  11    25771.37    26273.97   1207.52 o 
  -6   7  11       46.23      108.51     39.24 o 
  -3   7  11    10422.61    10506.39    550.95 o 
  -5   8  11    11307.46    11425.37    443.07 o 
  -2   8  11    21244.35    21046.96    771.81 o 
  -7   9  11     3766.92     3904.11    127.28 o 
  -4   9  11     3899.01     3986.91    181.74 o 
  -1   9  11       85.84       47.82     50.47 o 
  -9  10  11     6460.81     6423.96    175.17 o 
  -6  10  11     4982.64     4922.87    189.10 o 
  -3  10  11     5965.57     5877.36    316.44 o 
  -8  11  11     1543.53     1784.68     58.73 o 
  -5  11  11    10462.79    10840.91    422.60 o 
  -2  11  11      196.05      178.64     56.58 o 
 -10  12  11     3849.65     4163.35    108.38 o 
  -7  12  11     2381.80     2499.81    113.90 o 
  -4  12  11     1607.50     1672.97    108.12 o 
  -1  12  11     2482.73     2505.50     88.11 o 
 -12  13  11     2040.96     2014.94     80.07 o 
  -9  13  11      618.05      527.76     64.30 o 
  -6  13  11      270.77      271.28     63.75 o 
  -3  13  11      707.81      646.79     68.20 o 
 -11  14  11      120.29       35.61     72.66 o 
  -8  14  11      749.13      734.66     64.35 o 
  -5  14  11      791.92      710.32     63.54 o 
   0   0  12   282177.19   306182.38   1219.14 o 
  -1   2  12    13529.41    17417.17    371.40 o 
  -3   3  12    51413.41    57518.05   1362.74 o 
   0   3  12   119580.64   133070.38   8497.10 o 
  -2   4  12    29678.99    30140.25    860.18 o 
  -4   5  12     2149.02     2483.16    119.82 o 
  -1   5  12     1367.61     1169.70     48.45 o 
  -6   6  12     7393.72     7675.15    205.59 o 
  -3   6  12     2657.04     2752.82    134.81 o 
   0   6  12     7136.43     6266.10    489.44 o 
  -5   7  12       59.84       97.81     43.21 o 
  -2   7  12      721.50      763.33     52.79 o 
  -7   8  12     1351.89     1320.46     54.00 o 
  -4   8  12     4548.14     4348.16    173.46 o 
  -1   8  12    20436.13    19645.64    616.76 o 
  -9   9  12     6657.77     7249.24    242.79 o 
  -6   9  12     4913.32     5183.96    217.17 o 
  -3   9  12    17268.91    16755.10    716.87 o 
   0   9  12    13007.76    12693.37    722.13 o 
  -8  10  12      999.80      944.04     49.79 o 
  -5  10  12     1224.47     1138.30     50.98 o 
  -2  10  12     2505.94     2347.52     88.80 o 
 -10  11  12     1621.50     2047.28     67.38 o 
  -7  11  12     1808.93     1845.79     81.21 o 
  -4  11  12     5960.34     5712.71    343.69 o 
  -1  11  12     2961.87     2698.36     74.08 o 
 -12  12  12      639.71      657.00     84.33 o 
  -9  12  12     1407.68     1466.38     55.17 o 
  -6  12  12     1036.19     1016.76     58.20 o 
  -3  12  12     1322.93     1323.24     78.68 o 
   0  12  12     7333.60     7667.20    396.60 o 
 -11  13  12      340.19      222.53     62.28 o 
  -8  13  12     3748.12     3911.09    183.90 o 
  -5  13  12     1713.63     1849.21    111.05 o 
  -2  13  12        2.13       79.21     63.99 o 
 -10  14  12     4729.06     5350.59    207.62 o 
  -7  14  12     2544.42     2853.97    158.04 o 
  -4  14  12      333.43      383.50     66.57 o 
  -2   3  13    40794.81    44040.08    842.55 o 
  -1   4  13    42478.41    41963.56   1398.61 o 
  -3   5  13     9898.57    10202.32    289.53 o 
  -5   6  13    13666.87    13436.68    353.97 o 
  -2   6  13     4262.36     3677.77    193.47 o 
  -4   7  13    20015.43    22182.76    881.78 o 
  -1   7  13     3556.08     3644.64    128.37 o 
  -6   8  13     1688.72     1758.09     57.49 o 
  -3   8  13    15974.89    15717.29    789.76 o 
  -8   9  13     9575.55     9870.09    220.16 o 
  -5   9  13     2001.96     2099.30     95.55 o 
  -2   9  13     6621.93     6593.00    211.41 o 
  -7  10  13     4993.20     5226.87    194.67 o 
  -4  10  13     3875.40     4205.60    158.96 o 
  -1  10  13     1884.11     1872.70     60.83 o 
  -9  11  13     2387.88     2605.50     84.09 o 
  -6  11  13     5554.15     5731.26    251.44 o 
  -3  11  13     4053.62     4606.67    171.47 o 
 -11  12  13     5396.41     5567.83    126.36 o 
  -8  12  13     4178.22     3883.78    120.90 o 
  -5  12  13     3827.20     3544.88    148.38 o 
  -2  12  13     2010.07     1989.63     65.57 o 
 -10  13  13     1121.42     1237.57     60.96 o 
  -7  13  13      494.29      582.41     71.17 o 
  -4  13  13      995.14      896.85     65.11 o 
  -1  13  13     6489.84     6390.49    179.44 o 
  -9  14  13      366.85      357.92     62.65 o 
  -6  14  13     2041.80     1994.46     72.24 o 
  -3  14  13     1257.85     1197.19     75.54 o 
   0   1  14      612.85      508.88     53.63 o 
  -2   2  14     5418.88     7457.67    248.99 o 
  -1   3  14    15097.60    15818.88    345.06 o 
  -3   4  14     6412.20     7272.28    181.25 o 
   0   4  14     3956.77     4916.78    241.50 o 
  -5   5  14     9558.31     9020.35    396.77 o 
  -2   5  14     9114.87     8151.78    307.49 o 
  -4   6  14     5967.94     5392.26    203.57 o 
  -1   6  14     5164.54     5318.46    211.41 o 
  -6   7  14     1748.94     1847.85     48.73 o 
  -3   7  14     2788.80     2592.73    149.71 o 
   0   7  14    20319.80    19747.00   1102.11 o 
  -8   8  14     1892.85     2028.85     96.67 o 
  -5   8  14    21309.97    22875.60    905.66 o 
  -2   8  14     2272.21     2446.51    114.79 o 
  -7   9  14     2270.01     2639.80     87.07 o 
  -4   9  14    17720.99    17235.76    823.34 o 
  -1   9  14      684.35      615.90     49.08 o 
  -9  10  14     3420.61     3150.56     81.86 o 
  -6  10  14     7172.41     6961.74    342.08 o 
  -3  10  14    10882.02    10147.13    373.66 o 
   0  10  14     7146.68     6559.39    280.63 o 
 -11  11  14     6082.95     7244.08    267.36 o 
  -8  11  14      516.23      540.10     53.00 o 
  -5  11  14     7099.90     7113.04    312.87 o 
  -2  11  14     3473.85     3237.27    150.68 o 
 -10  12  14     2715.56     2769.81     99.29 o 
  -7  12  14     3886.06     4178.89    167.48 o 
  -4  12  14     2083.28     2155.09    109.27 o 
  -1  12  14     3024.61     2650.33    113.28 o 
 -12  13  14      848.06      642.06     67.82 o 
  -9  13  14     1783.85     1812.44     90.06 o 
  -6  13  14     2442.22     2512.16    132.51 o 
  -3  13  14     1570.58     1715.96     64.86 o 
 -11  14  14     2545.33     3017.73    126.14 o 
  -8  14  14      143.01      118.11     54.95 o 
  -5  14  14     1217.86     1087.03     74.26 o 
  -1   2  15    29835.81    33794.27    722.29 o 
  -2   4  15     5348.16     6440.53    180.46 o 
  -4   5  15     1371.92     1387.13     47.96 o 
  -1   5  15    24154.46    23027.79    919.50 o 
  -3   6  15     6671.37     6651.18    275.23 o 
  -5   7  15       62.70      113.61     48.40 o 
  -2   7  15    22977.75    23800.71   1003.51 o 
  -7   8  15    31589.97    33325.23    844.96 o 
  -4   8  15     2858.11     2713.87     84.79 o 
  -1   8  15     4319.20     4271.39    192.78 o 
  -6   9  15     5527.14     5684.97    204.68 o 
  -3   9  15     1180.86     1351.94     73.85 o 
  -8  10  15     9714.53     9542.14    306.25 o 
  -5  10  15     1578.82     1632.07     63.26 o 
  -2  10  15       65.94      122.07     63.88 o 
 -10  11  15    11419.96    12988.82    359.35 o 
  -7  11  15     1419.87     1862.07     54.50 o 
  -4  11  15     1915.46     1766.37    121.84 o 
  -1  11  15      523.37      542.41     64.37 o 
  -9  12  15      530.41      527.23     55.47 o 
  -6  12  15     2908.50     2967.48    126.99 o 
  -3  12  15     2505.09     2508.15     74.54 o 
 -11  13  15      143.60      116.21     54.21 o 
  -8  13  15     4642.44     4697.82    196.19 o 
  -5  13  15     3507.52     3395.32    180.55 o 
  -2  13  15      622.88      535.38     70.24 o 
 -10  14  15       24.98       37.80     68.41 o 
  -7  14  15     1109.91     1063.06     65.27 o 
  -4  14  15     1782.48     1853.89     76.49 o 
  -1   1  16    34908.75    36830.39    526.72 o 
   0   2  16    26610.67    25394.48   1107.03 o 
  -2   3  16    65226.64    59085.96   1293.28 o 
  -4   4  16    31058.56    33244.23   1818.59 o 
  -1   4  16      553.85      330.37     43.94 o 
  -3   5  16    15805.80    13606.17    372.32 o 
   0   5  16    23976.18    22723.46   1607.44 o 
  -5   6  16    16902.47    16422.07    568.41 o 
  -2   6  16    26040.22    25638.44   1111.36 o 
  -7   7  16    33335.23    34769.68   1063.84 o 
  -4   7  16    15421.60    16681.46    585.41 o 
  -1   7  16    13055.74    13278.30    547.67 o 
  -6   8  16     1260.83     1339.51     48.48 o 
  -3   8  16     7140.19     8249.37    373.83 o 
   0   8  16    13794.08    13368.92    847.86 o 
  -8   9  16     1465.15     1547.31     53.94 o 
  -5   9  16     3517.37     3409.06    146.25 o 
  -2   9  16     6719.54     6600.67    218.95 o 
 -10  10  16     6604.18     7273.98    163.51 o 
  -7  10  16    13187.66    14311.71    503.11 o 
  -4  10  16    12575.26    13521.31    704.18 o 
  -1  10  16     4674.60     4659.22    202.71 o 
  -9  11  16      400.68      353.86     54.74 o 
  -6  11  16     2387.74     2501.56    118.24 o 
  -3  11  16     3118.10     2935.24    125.31 o 
   0  11  16     1627.99     1651.64    102.53 o 
 -11  12  16      667.41      607.39     65.70 o 
  -8  12  16     2574.01     2506.70     90.75 o 
  -5  12  16     7754.85     7630.75    405.81 o 
  -2  12  16     2468.45     2458.56    111.61 o 
 -10  13  16     2948.22     2980.00    115.83 o 
  -7  13  16      695.91      627.38     56.83 o 
  -4  13  16     4510.35     4516.49    222.23 o 
  -1  13  16      745.53      752.99     71.07 o 
  -9  14  16      595.54      631.05     69.26 o 
  -6  14  16     1362.04     1423.82     73.84 o 
  -1   3  17    12966.31    13720.00    314.82 o 
  -3   4  17    35247.77    36030.50    728.07 o 
  -2   5  17     6821.48     5775.38    193.90 o 
  -4   6  17    13383.35    13679.95    435.48 o 
  -1   6  17    15307.86    14717.79    652.16 o 
  -6   7  17     3141.66     3419.21    163.59 o 
  -3   7  17      159.98      262.29     50.23 o 
  -5   8  17    11567.77    12183.46    453.71 o 
  -2   8  17    16140.06    15718.40    604.11 o 
  -7   9  17     2338.31     2139.59    110.56 o 
  -4   9  17     1310.26     1479.59     59.12 o 
  -1   9  17    15452.33    14737.62    410.64 o 
  -9  10  17      661.16      863.35     50.63 o 
  -6  10  17     5872.42     6659.01    240.57 o 
  -3  10  17      222.66      199.07     60.80 o 
  -8  11  17     2920.53     3195.52    107.81 o 
  -5  11  17     1815.00     1580.54     72.01 o 
  -2  11  17     4360.59     3968.77    219.47 o 
 -10  12  17     5010.21     5074.74    173.74 o 
  -7  12  17     4961.24     5033.68    225.02 o 
  -4  12  17      875.57      969.97     64.64 o 
  -1  12  17     2959.66     3016.20    137.34 o 
 -12  13  17       83.55       54.42     72.14 o 
  -9  13  17     1425.02     1708.24     83.98 o 
  -6  13  17     1520.80     1552.31     70.84 o 
  -3  13  17       36.02      -61.47     73.95 o 
  -8  14  17     3490.51     3506.35    154.79 o 
  -5  14  17      210.47      164.05     71.09 o 
   0   0  18   240250.48   246716.23    932.10 o 
  -1   2  18    45632.79    52018.83   1211.62 o 
  -3   3  18    20540.17    16960.36    578.97 o 
   0   3  18      600.55      463.18     58.36 o 
  -2   4  18    16671.16    15725.97    293.04 o 
  -4   5  18     7558.83     7272.46    200.36 o 
  -1   5  18    15590.82    16389.94    539.65 o 
  -6   6  18    13130.73    14797.02    255.51 o 
  -3   6  18     9271.28     9686.70    367.39 o 
   0   6  18     1988.09     1950.60    145.50 o 
  -5   7  18     8490.40     9096.45    283.73 o 
  -2   7  18    21825.83    21220.65    799.19 o 
  -7   8  18     9216.62     9978.55    308.57 o 
  -4   8  18    23124.36    25780.66   1057.72 o 
  -1   8  18     4430.81     4346.45    173.80 o 
  -9   9  18    12456.82    13149.75    419.40 o 
  -6   9  18     4182.38     4058.86    158.21 o 
  -3   9  18     3765.13     3983.31    140.10 o 
   0   9  18     6801.14     6315.93    355.48 o 
  -8  10  18     4505.49     4441.41    137.53 o 
  -5  10  18    13393.56    13276.15    541.73 o 
  -2  10  18     8358.26     7846.15    250.29 o 
 -10  11  18      166.91      195.47     55.76 o 
  -7  11  18     2178.24     2303.86    142.46 o 
  -4  11  18     3347.08     3402.19    134.72 o 
  -1  11  18     4577.45     4404.88    183.96 o 
 -12  12  18     1650.52     1968.72    155.78 o 
  -9  12  18    10026.32    10994.54    309.21 o 
  -6  12  18     4768.30     4581.67    204.58 o 
  -3  12  18     1457.55     1393.68     66.53 o 
   0  12  18     1858.17     1787.62    166.46 o 
 -11  13  18     1398.67     1682.16    100.81 o 
  -8  13  18     1812.72     1813.73     90.61 o 
  -5  13  18     3703.66     3774.54    219.24 o 
  -2  13  18     1919.19     1973.39     89.95 o 
  -7  14  18     1238.65     1400.71     98.07 o 
  -2   3  19     2664.74     2408.85     63.14 o 
  -1   4  19    15584.84    14482.97    344.72 o 
  -3   5  19    12564.54    11231.63    327.37 o 
  -5   6  19    24072.00    24426.72    588.53 o 
  -2   6  19    30328.54    31123.32   1035.23 o 
  -4   7  19     6551.80     7147.38    271.76 o 
  -1   7  19      835.33      745.27     49.85 o 
  -6   8  19    23694.44    23264.78    711.88 o 
  -3   8  19    20751.02    20629.92    758.70 o 
  -8   9  19     8122.24     8966.84    148.73 o 
  -5   9  19     3190.29     3615.03    171.95 o 
  -2   9  19     2604.16     2694.51     95.69 o 
  -7  10  19     1874.87     2617.10    118.99 o 
  -4  10  19    10496.42    11859.49    553.73 o 
  -1  10  19      892.93      955.26     56.60 o 
  -9  11  19     1567.06     1398.67     61.06 o 
  -6  11  19     2556.64     2324.54     78.45 o 
  -3  11  19     2702.32     2528.25    123.81 o 
 -11  12  19      562.95      636.84     61.24 o 
  -8  12  19       87.71       36.03     60.53 o 
  -5  12  19     4675.85     4727.73    166.79 o 
  -2  12  19     4015.11     3868.80    167.48 o 
 -10  13  19      410.49      486.82     65.06 o 
  -7  13  19     2650.43     2734.50    102.97 o 
  -4  13  19      466.58      350.07     65.97 o 
  -9  14  19      458.86      518.39     64.15 o 
  -6  14  19      782.01      752.02     73.64 o 
   0   1  20    32641.35    25828.01    871.16 o 
  -2   2  20     7982.70     5503.12    171.30 o 
  -1   3  20     5670.56     6407.47    169.01 o 
  -3   4  20    49605.38    50606.82   1093.21 o 
   0   4  20   170298.05   167582.39   5809.90 o 
  -5   5  20    42757.90    44014.48   2002.51 o 
  -2   5  20     3270.21     3606.09    112.76 o 
  -4   6  20     1009.27     1189.21     46.06 o 
  -1   6  20       25.12       79.13     46.02 o 
  -6   7  20     1526.26     1454.99     50.54 o 
  -3   7  20    40862.46    40492.02   1441.48 o 
   0   7  20    32870.03    31104.29   2704.19 o 
  -8   8  20    28042.58    29637.21    756.17 o 
  -5   8  20    10967.87    11001.14    302.47 o 
  -2   8  20      485.14      543.36     53.03 o 
  -7   9  20      974.34      860.02     48.73 o 
  -4   9  20     6013.73     5900.60    214.78 o 
  -1   9  20      593.18      758.96     59.20 o 
  -9  10  20     2819.93     3336.42     74.31 o 
  -6  10  20     2803.69     3469.93    112.46 o 
  -3  10  20     3819.46     4448.87    183.12 o 
   0  10  20     3851.32     4116.82    270.51 o 
 -11  11  20     4294.01     4710.72    104.93 o 
  -8  11  20     7483.52     7846.98    300.35 o 
  -5  11  20     5758.88     6365.29    287.94 o 
  -2  11  20     2680.02     2808.14    155.05 o 
 -10  12  20     1005.30     1112.36     73.52 o 
  -7  12  20      824.98     1038.63     75.87 o 
  -4  12  20     2797.80     3088.05    159.88 o 
  -1  12  20     1696.95     1500.96     66.66 o 
  -9  13  20     4454.76     4727.25    196.27 o 
  -6  13  20      870.88      856.89     59.12 o 
  -3  13  20      706.04      722.15     86.73 o 
  -8  14  20     1611.32     1358.63     69.84 o 
  -5  14  20      880.23      754.45     70.51 o 
  -1   2  21    88618.09    89429.11   2062.04 o 
  -2   4  21    12551.42    12984.57    297.91 o 
  -4   5  21    33715.79    35859.11    702.85 o 
  -1   5  21     2155.40     2241.78     54.20 o 
  -3   6  21        1.70        7.26     42.13 o 
  -5   7  21     8277.36     8443.57    242.87 o 
  -2   7  21     2883.85     2788.34     91.57 o 
  -7   8  21     7623.15     8303.83    188.38 o 
  -4   8  21     1147.64     1223.49     46.17 o 
  -1   8  21    23762.53    23051.77    990.70 o 
  -6   9  21     1418.43     1513.73     55.70 o 
  -3   9  21      157.88      168.41     47.72 o 
  -8  10  21     4025.00     3952.65    112.28 o 
  -5  10  21     2415.27     2228.39     58.57 o 
  -2  10  21    12367.91    11922.48    393.44 o 
 -10  11  21      705.29      799.93     64.76 o 
  -7  11  21     1603.81     1720.44     70.10 o 
  -4  11  21     1443.40     1231.60     57.82 o 
  -1  11  21     8146.30     7759.09    211.41 o 
  -9  12  21     4172.99     4322.05    110.10 o 
  -6  12  21     6069.57     6152.88    224.19 o 
  -3  12  21      805.32      691.79     61.23 o 
 -11  13  21     1229.19     1367.41     95.47 o 
  -8  13  21     1054.10     1280.14     73.94 o 
  -5  13  21      817.91      970.81     59.42 o 
  -2  13  21      924.82      796.25     73.58 o 
  -7  14  21      358.01      291.80     70.33 o 
  -1   1  22     2922.27     3501.83     77.76 o 
   0   2  22     5954.18     3938.12    225.42 o 
  -2   3  22    24214.96    22092.74    495.79 o 
  -4   4  22    30333.87    30526.04   1165.87 o 
  -1   4  22     4901.35     4997.93    152.82 o 
  -3   5  22    14945.25    15549.74    309.57 o 
   0   5  22     7879.97     8400.66    363.24 o 
  -5   6  22     2321.74     2864.75     93.76 o 
  -2   6  22      936.81      836.10     46.33 o 
  -7   7  22      529.95      629.47     62.95 o 
  -4   7  22     3186.35     2905.44     75.83 o 
  -1   7  22      274.01      294.74     42.50 o 
  -6   8  22     5225.25     5496.81    142.47 o 
  -3   8  22     9629.51     9489.84    441.06 o 
   0   8  22     1265.74     1085.03     82.60 o 
  -8   9  22     1562.27     1897.38     59.01 o 
  -5   9  22     5641.13     5936.92    218.42 o 
  -2   9  22      152.89      148.81     52.87 o 
 -10  10  22     3465.46     3736.50    144.50 o 
  -7  10  22     1268.34     1420.19     55.66 o 
  -4  10  22     4134.06     4595.64    143.28 o 
  -1  10  22     8758.34     8661.32    269.95 o 
  -9  11  22     4045.91     4115.35    176.91 o 
  -6  11  22     3841.59     4188.88    167.19 o 
  -3  11  22     2880.14     2733.49     95.36 o 
   0  11  22     8806.58     9137.77    436.75 o 
 -11  12  22     1644.95     1773.44     71.36 o 
  -8  12  22      185.83      135.06     57.20 o 
  -5  12  22      958.59      889.51     59.79 o 
  -2  12  22     3729.78     3293.42    132.74 o 
 -10  13  22      980.28      897.51     71.25 o 
  -7  13  22     1137.04     1338.62     90.57 o 
  -4  13  22     3181.12     3073.82    130.90 o 
  -1   3  23     2368.39     2246.61     46.22 o 
  -3   4  23     5565.08     5846.66    180.76 o 
  -2   5  23     6414.72     6657.02    144.98 o 
  -4   6  23     3607.97     3452.32     94.93 o 
  -1   6  23     6679.77     6257.37    187.15 o 
  -6   7  23     6517.36     6948.91    161.24 o 
  -3   7  23     9129.89     9393.48    265.42 o 
  -5   8  23    27571.42    28092.52    880.02 o 
  -2   8  23     3788.05     3838.93    152.14 o 
  -7   9  23     4102.70     4106.14    116.48 o 
  -4   9  23     4426.29     4187.88    177.51 o 
  -1   9  23     2449.53     2275.75     89.10 o 
  -9  10  23     1278.16     1349.64     57.57 o 
  -6  10  23     7980.53     8494.95    319.62 o 
  -3  10  23     2796.22     3014.65     99.05 o 
  -8  11  23     5150.18     5521.01    241.62 o 
  -5  11  23     4156.96     4285.23    256.25 o 
  -2  11  23      744.41      611.77     67.94 o 
 -10  12  23      365.76      310.91     63.80 o 
  -7  12  23     3953.10     4058.12    178.41 o 
  -4  12  23     2410.48     2505.44    132.71 o 
  -1  12  23     2074.55     1974.53     95.82 o 
  -9  13  23      506.39      593.95     67.87 o 
  -6  13  23     1459.86     1324.48     75.81 o 
  -3  13  23      596.30      570.25     81.20 o 
   0   0  24    34747.38    32413.61    327.16 o 
  -1   2  24     7427.28     6478.70    187.67 o 
  -3   3  24     2504.39     2850.99    141.27 o 
   0   3  24     2099.98     1964.66    100.72 o 
  -2   4  24     5132.27     4947.10    140.13 o 
  -4   5  24     6618.49     6775.79    200.71 o 
  -1   5  24     5817.64     5408.44    148.44 o 
  -6   6  24     7534.38     8613.47    679.29 o 
  -3   6  24       75.81       92.42     43.43 o 
   0   6  24     4166.81     3846.68    170.78 o 
  -5   7  24     5436.02     6381.55    191.53 o 
  -2   7  24     2915.06     3198.99    118.41 o 
  -7   8  24     3291.74     3424.74    105.87 o 
  -4   8  24      451.60      654.52     45.02 o 
  -1   8  24     7157.89     7632.72    321.67 o 
  -9   9  24    11070.05    11653.30    331.49 o 
  -6   9  24    12411.46    13119.90    442.13 o 
  -3   9  24     1078.05     1337.85     60.47 o 
   0   9  24      919.91      937.90     99.75 o 
  -8  10  24     2503.00     2695.30    105.36 o 
  -5  10  24     1130.90     1406.86     59.77 o 
  -2  10  24     5245.68     4952.07    201.77 o 
 -10  11  24      841.56      969.67     68.10 o 
  -7  11  24      142.28      181.15     45.51 o 
  -4  11  24     1956.84     1977.88     85.65 o 
  -1  11  24      577.19      620.09     70.88 o 
  -9  12  24     2312.06     2569.44    147.57 o 
  -6  12  24     5128.00     5523.61    264.00 o 
  -3  12  24     4480.57     4438.31    247.53 o 
  -8  13  24      473.61      400.93     64.46 o 
  -5  13  24      663.80      781.36     63.58 o 
  -2   3  25      471.42      604.47     46.37 o 
  -1   4  25     7692.86     7416.92    189.13 o 
  -3   5  25      309.09      342.13     40.00 o 
  -5   6  25     4371.01     4103.10    115.73 o 
  -2   6  25      561.10      680.83     46.35 o 
  -4   7  25     4474.77     4125.18     79.46 o 
  -1   7  25     1000.30      975.05     47.66 o 
  -6   8  25     7335.88     7390.76    268.78 o 
  -3   8  25     4085.15     4225.40    136.92 o 
  -8   9  25     4543.01     4558.06    135.73 o 
  -5   9  25     4137.09     3966.01    129.93 o 
  -2   9  25     1040.82      967.95     59.56 o 
  -7  10  25     5474.55     5924.80    227.33 o 
  -4  10  25     2747.46     2666.06    120.21 o 
  -1  10  25      812.29      792.38     53.27 o 
  -9  11  25      781.87      833.76     64.94 o 
  -6  11  25     9859.51    10105.15    518.58 o 
  -3  11  25     4307.90     4460.37    156.66 o 
 -11  12  25     3939.21     3864.44    105.82 o 
  -8  12  25     4538.62     4300.06    174.48 o 
  -5  12  25     2097.57     2116.99    102.23 o 
  -2  12  25      300.22      318.03     69.37 o 
  -7  13  25       57.74       80.22     63.05 o 
  -4  13  25      864.08      946.37     64.99 o 
   0   1  26    25471.48    21295.12   1107.14 o 
  -2   2  26    42040.09    46157.66   2072.25 o 
  -1   3  26     6683.96     7665.91    217.78 o 
  -3   4  26    23187.25    24720.89    685.20 o 
   0   4  26    46796.16    46250.16   1461.64 o 
  -5   5  26    12650.76    12432.17    621.31 o 
  -2   5  26    17268.93    17376.13    393.50 o 
  -4   6  26     5529.95     5296.09    167.98 o 
  -1   6  26     3232.58     3313.81     89.14 o 
  -6   7  26     7586.84     7110.16    264.64 o 
  -3   7  26     7421.76     6647.65    203.67 o 
   0   7  26     3601.97     3968.62    205.52 o 
  -8   8  26      234.31      242.90     69.45 o 
  -5   8  26     9408.18     8960.04    277.79 o 
  -2   8  26    11339.89    12030.08    399.84 o 
  -7   9  26     4528.37     5012.49    260.65 o 
  -4   9  26     2962.89     3006.39    115.34 o 
  -1   9  26     8188.01     8730.77    292.29 o 
  -9  10  26     3075.09     3491.64    153.44 o 
  -6  10  26     4229.04     4668.77    171.14 o 
  -3  10  26     1524.60     1696.74     70.34 o 
   0  10  26      931.74      935.03     99.58 o 
 -11  11  26     2387.82     2427.93    300.92 o 
  -8  11  26     3364.57     3854.25    157.27 o 
  -5  11  26     2793.56     3466.10    140.76 o 
  -2  11  26     3970.32     4238.26    138.21 o 
 -10  12  26     4330.65     4907.57    183.14 o 
  -7  12  26     4675.30     5075.63    215.52 o 
  -4  12  26     2539.70     2637.59    102.68 o 
  -1  12  26     2506.18     2158.12    114.10 o 
  -9  13  26     3449.30     3313.08    175.86 o 
  -6  13  26     2986.46     3166.49    152.47 o 
  -1   2  27    26215.53    25160.44    668.72 o 
  -2   4  27    13020.25    12515.18    334.63 o 
  -4   5  27      191.30      253.17     44.21 o 
  -1   5  27     9551.58     9769.00    260.68 o 
  -3   6  27     3431.45     3858.02     91.67 o 
  -5   7  27      597.46      701.66     48.03 o 
  -2   7  27     4665.18     4558.14    146.01 o 
  -7   8  27     2822.44     2862.89     99.61 o 
  -4   8  27     1528.12     1628.10     62.56 o 
  -1   8  27     4613.74     4961.54    127.00 o 
  -6   9  27     2464.68     2346.97     79.30 o 
  -3   9  27     5241.58     5138.71    246.76 o 
  -8  10  27     8247.01     7884.33    273.77 o 
  -5  10  27     6763.90     6891.09    258.77 o 
  -2  10  27      938.86      996.93     51.63 o 
 -10  11  27     3730.58     4296.88    215.18 o 
  -7  11  27      325.96      398.61     57.92 o 
  -4  11  27      560.77      565.15     67.19 o 
  -1  11  27      275.05      180.09     61.64 o 
  -9  12  27     1017.63     1286.82     68.81 o 
  -6  12  27     3719.98     3941.86    179.02 o 
  -3  12  27     1055.92     1086.94     56.35 o 
  -8  13  27      537.75      439.25     70.55 o 
  -5  13  27     1559.49     1361.85     67.02 o 
  -1   1  28    29406.10    28076.77    229.78 o 
   0   2  28    26622.65    27960.71   1128.42 o 
  -2   3  28     3455.23     4403.48    113.00 o 
  -4   4  28    29774.59    26990.51   1256.46 o 
  -1   4  28    13916.79    13249.98    420.25 o 
  -3   5  28    16248.40    16342.55    443.42 o 
   0   5  28    11761.21    12156.84    501.34 o 
  -5   6  28    11803.06    11444.83    422.95 o 
  -2   6  28     6771.27     6675.28    178.69 o 
  -7   7  28    12798.14    14576.91    894.01 o 
  -4   7  28    16348.42    16720.76    347.49 o 
  -1   7  28     4933.95     5168.47    140.11 o 
  -6   8  28     7645.07     7989.48    268.19 o 
  -3   8  28     4064.14     4202.95    137.57 o 
   0   8  28     8152.33     8345.24    212.63 o 
  -8   9  28      951.68      959.26     70.99 o 
  -5   9  28     1722.99     1837.33     73.12 o 
  -2   9  28     3483.01     3676.33    121.32 o 
 -10  10  28     1051.75     1018.51     92.66 o 
  -7  10  28     8781.25     9343.81    368.19 o 
  -4  10  28     7048.71     6989.18    238.13 o 
  -1  10  28     4980.01     4630.10    158.80 o 
  -9  11  28     3579.02     4020.20    140.58 o 
  -6  11  28     1493.55     1531.18     68.97 o 
  -3  11  28     1933.83     1868.53     71.71 o 
   0  11  28     1329.36     1321.43    105.42 o 
  -8  12  28      693.18      725.05     61.05 o 
  -5  12  28      364.72      386.35     55.18 o 
  -2  12  28      726.37      549.88     76.74 o 
  -1   3  29     4045.71     3627.95    123.35 o 
  -3   4  29     4056.84     3993.50    139.18 o 
  -2   5  29    24630.21    23830.44    491.72 o 
  -4   6  29     3100.36     2733.24     54.41 o 
  -1   6  29    23228.77    21809.21    508.22 o 
  -6   7  29      274.28      155.65     50.99 o 
  -3   7  29     1066.80      953.34     43.35 o 
  -5   8  29     4254.09     4209.61    126.40 o 
  -2   8  29    15480.93    15616.79    450.53 o 
  -7   9  29      445.24      410.68     54.89 o 
  -4   9  29     1993.84     1947.38     69.42 o 
  -1   9  29     2753.95     2669.83     56.36 o 
  -9  10  29     3093.78     3249.31     86.50 o 
  -6  10  29     1280.99     1320.57     52.27 o 
  -3  10  29     1725.13     1602.06     70.91 o 
  -8  11  29      167.01      161.70     57.29 o 
  -5  11  29     1353.25     1606.02     69.45 o 
  -2  11  29      410.02      451.61     56.84 o 
  -7  12  29      769.71      660.07     61.13 o 
  -4  12  29      305.29      264.87     59.04 o 
   0   0  30     2198.66     2030.87    117.28 o 
  -1   2  30     7359.47     5825.66    181.84 o 
  -3   3  30    11335.04    11921.37    597.69 o 
   0   3  30     9429.23     9107.83    284.67 o 
  -2   4  30    16129.29    14293.56    350.00 o 
  -4   5  30     2629.02     2337.70     62.84 o 
  -1   5  30     4766.01     4361.38     99.40 o 
  -6   6  30     2794.69     2825.58    237.51 o 
  -3   6  30     1903.61     2071.59     57.41 o 
   0   6  30     4231.14     4196.51    192.74 o 
  -5   7  30    10532.50    11295.77    268.35 o 
  -2   7  30     6386.34     6431.13    200.69 o 
  -7   8  30     3079.81     3157.76     79.88 o 
  -4   8  30     2467.67     2506.36     95.49 o 
  -1   8  30     2110.38     2410.25     55.67 o 
  -9   9  30      561.84      606.74     83.14 o 
  -6   9  30     3278.56     3398.14    104.41 o 
  -3   9  30     5964.40     5997.88    196.08 o 
   0   9  30    12580.98    13326.00    628.47 o 
  -8  10  30     4748.63     5151.12    241.55 o 
  -5  10  30     7901.49     8530.14    303.82 o 
  -2  10  30     2302.40     2487.52     82.98 o 
 -10  11  30      766.44      705.94     74.89 o 
  -7  11  30       55.91       20.33     61.99 o 
  -4  11  30     2519.63     2528.78    107.91 o 
  -1  11  30     1388.74     1294.56     65.51 o 
  -9  12  30       96.55      125.36     75.23 o 
  -6  12  30     1680.96     1673.05     80.93 o 
  -3  12  30     2305.12     2751.68    141.74 o 
  -2   3  31    19221.02    19211.30    532.92 o 
  -1   4  31     7045.04     6696.01    203.27 o 
  -3   5  31     5380.32     4868.88    171.81 o 
  -5   6  31    27040.57    26481.61    942.01 o 
  -2   6  31      657.65      724.13     44.97 o 
  -4   7  31     2000.70     2369.35     57.46 o 
  -1   7  31     1150.85     1162.38     50.39 o 
  -6   8  31     6350.58     5745.28    199.18 o 
  -3   8  31      629.31      603.53     65.01 o 
  -8   9  31     4427.29     4665.63    209.19 o 
  -5   9  31      518.63      660.90     53.32 o 
  -2   9  31     1136.93     1209.42     62.64 o 
  -7  10  31      539.16      373.23     63.55 o 
  -4  10  31     1376.31     1439.29     72.96 o 
  -1  10  31     1240.19     1393.59     70.58 o 
  -9  11  31     2096.07     2479.67    103.25 o 
  -6  11  31       93.29       46.25     61.53 o 
  -3  11  31      106.87      176.80     54.28 o 
  -8  12  31       64.53       32.80     63.04 o 
  -5  12  31      600.10      794.61     67.67 o 
   0   1  32     8163.78     7494.04    470.94 o 
  -2   2  32     1821.12     2195.83    124.52 o 
  -1   3  32     1310.27     1214.40     42.47 o 
  -3   4  32     4736.44     4024.08    123.31 o 
   0   4  32     5355.01     5153.31    193.34 o 
  -5   5  32     1563.23     1505.06    160.69 o 
  -2   5  32      468.73      447.53     43.07 o 
  -4   6  32     3728.00     3595.95    114.10 o 
  -1   6  32     2209.66     2256.42     71.60 o 
  -6   7  32      738.56      860.39     55.51 o 
  -3   7  32     4111.86     5302.90    115.23 o 
   0   7  32     6894.50     7296.10    362.24 o 
  -8   8  32      667.20      584.74     70.67 o 
  -5   8  32     2705.16     3062.41    116.87 o 
  -2   8  32     1555.95     1640.64     58.02 o 
  -7   9  32     1777.28     1977.70     76.96 o 
  -4   9  32     6984.96     7103.69    266.82 o 
  -1   9  32      730.92      860.83     56.42 o 
  -9  10  32       16.98       34.42     61.61 o 
  -6  10  32     2211.94     2242.91    114.24 o 
  -3  10  32     4393.04     4806.51     96.68 o 
   0  10  32      831.43      781.08     89.10 o 
  -8  11  32     2518.39     2599.47     76.23 o 
  -5  11  32     2669.11     3086.62    125.68 o 
  -2  11  32     1306.05     1512.05     68.75 o 
  -7  12  32     1828.29     1923.76    110.88 o 
  -1   2  33    30315.94    28376.72    738.59 o 
  -2   4  33     2179.30     2101.33     51.96 o 
  -4   5  33     2748.07     2747.83    100.93 o 
  -1   5  33     1897.80     1914.18     54.77 o 
  -3   6  33      986.28     1067.83     51.29 o 
  -5   7  33     2226.78     2161.04     57.53 o 
  -2   7  33     8736.44     8419.80    255.77 o 
  -7   8  33     8259.39     8555.19    357.90 o 
  -4   8  33     1378.41     1536.15     56.66 o 
  -1   8  33     5548.91     4976.50    156.10 o 
  -6   9  33     1037.22     1041.98     54.03 o 
  -3   9  33      551.60      512.24     51.85 o 
  -8  10  33     1116.25     1182.68     68.40 o 
  -5  10  33     3187.93     3514.37    137.22 o 
  -2  10  33     1599.20     1817.44     72.03 o 
  -7  11  33      134.00      144.58     57.85 o 
  -4  11  33     3513.81     3233.08    130.94 o 
  -1   1  34     3335.97     3315.98     89.88 o 
   0   2  34     9094.38     7991.92    330.89 o 
  -2   3  34    11613.35    10752.74    374.36 o 
  -4   4  34    11663.46     9820.69    462.62 o 
  -1   4  34     1417.15     1146.59     42.14 o 
  -3   5  34     1774.60     1376.76     63.79 o 
   0   5  34    10773.81    11470.92    367.90 o 
  -5   6  34     3355.03     2810.94    114.47 o 
  -2   6  34     6123.56     5305.07    160.69 o 
  -7   7  34    11008.84    11763.64    427.33 o 
  -4   7  34     5474.28     5590.96    186.79 o 
  -1   7  34     3608.53     3549.33    104.84 o 
  -6   8  34      648.49      866.97     54.22 o 
  -3   8  34     3642.16     4097.33    120.59 o 
   0   8  34     2311.19     2343.24    154.14 o 
  -8   9  34     2538.38     2968.22    154.13 o 
  -5   9  34     3765.96     4229.81    152.50 o 
  -2   9  34      776.09      813.61     73.05 o 
 -10  10  34     6458.97     7484.67    557.27 o 
  -7  10  34     3492.53     3926.75    229.36 o 
  -4  10  34     6628.49     7226.61    310.57 o 
  -1  10  34     2934.08     2872.54    119.95 o 
  -9  11  34     2537.07     2742.10    112.26 o 
  -6  11  34      477.70      278.82     58.38 o 
  -3  11  34       88.18      111.58     56.85 o 
  -1   3  35      883.08      860.05     45.58 o 
  -3   4  35    13970.95    13157.96    446.74 o 
  -2   5  35      342.53      186.62     55.81 o 
  -4   6  35    13761.31    13718.99    397.22 o 
  -1   6  35      332.96      278.89     45.51 o 
  -6   7  35     7385.96     7519.18    322.62 o 
  -3   7  35     6468.36     6658.00    172.74 o 
  -5   8  35     1630.77     1435.38     50.45 o 
  -2   8  35      408.97      445.77     48.63 o 
  -7   9  35      105.85       16.34     61.80 o 
  -4   9  35     2325.54     2263.38     74.61 o 
  -1   9  35     4539.37     4575.56    145.67 o 
  -9  10  35      184.68      188.43     72.51 o 
  -6  10  35     2552.00     2577.36    116.78 o 
  -3  10  35     2996.68     2977.31    125.95 o 
  -8  11  35     5013.81     5271.63    273.07 o 
  -5  11  35     2614.01     2716.74    102.30 o 
   0   0  36   163949.91   141561.86    608.03 o 
  -1   2  36    31275.71    30319.76    930.97 o 
  -3   3  36    14396.17    15143.24    679.45 o 
   0   3  36    15074.53    14104.52    585.69 o 
  -2   4  36    14034.56    14360.79    474.00 o 
  -4   5  36     6002.77     6711.22    241.77 o 
  -1   5  36     1345.54     1392.66     53.43 o 
  -6   6  36     6146.54     6000.86   1078.32 o 
  -3   6  36    13081.85    13493.83    319.65 o 
   0   6  36    19279.86    17730.90    728.99 o 
  -5   7  36     2673.56     2951.52     69.18 o 
  -2   7  36     3713.09     3923.02    114.74 o 
  -7   8  36     5502.08     5847.41    236.29 o 
  -4   8  36     2607.90     2412.31     93.03 o 
  -1   8  36      699.33      759.96     60.98 o 
  -9   9  36     7698.39     7821.77    406.84 o 
  -6   9  36     6275.78     6329.15    328.14 o 
  -3   9  36     7804.65     7894.01    225.63 o 
   0   9  36     1867.33     1969.12    126.96 o 
  -8  10  36     1842.11     2048.99    170.93 o 
  -5  10  36     1153.36     1082.93     64.41 o 
  -2  10  36      966.21     1070.10     71.18 o 
  -7  11  36     6188.02     6479.68    443.10 o 
  -4  11  36     3044.23     3264.12    157.17 o 
  -2   3  37     2154.82     2276.44     98.26 o 
  -1   4  37     3488.29     3449.27    102.55 o 
  -3   5  37     5887.00     5429.22    201.15 o 
  -5   6  37     3640.32     3639.83     93.59 o 
  -2   6  37     6823.36     6738.84    170.46 o 
  -4   7  37     3108.37     2863.75    108.26 o 
  -1   7  37     1733.87     1701.84     58.21 o 
  -6   8  37     7279.33     7386.52    320.00 o 
  -3   8  37    11812.18    12720.57    419.80 o 
  -8   9  37      978.30      918.89     71.52 o 
  -5   9  37     1286.66     1074.16     60.35 o 
  -2   9  37     1328.18     1341.86     55.97 o 
  -7  10  37     2050.20     1980.71    127.33 o 
  -4  10  37     3952.56     3641.03    158.56 o 
   0   1  38     2154.40     2204.12    101.25 o 
  -2   2  38     4016.14     3876.11    227.12 o 
  -1   3  38     7535.28     6540.17    217.28 o 
  -3   4  38     5085.32     5457.64    202.73 o 
   0   4  38    43912.57    41075.02   1892.24 o 
  -5   5  38     2199.74     2281.39    103.45 o 
  -2   5  38     4740.68     4079.75    105.09 o 
  -4   6  38     4389.88     4141.15    117.13 o 
  -1   6  38     9254.54     8621.11    156.24 o 
  -6   7  38     1362.16     1474.25     97.38 o 
  -3   7  38     8617.32     8632.41    232.33 o 
   0   7  38    13183.45    11826.62    588.65 o 
  -8   8  38     1715.16     1636.33    209.64 o 
  -5   8  38     1497.67     1431.87     60.76 o 
  -2   8  38     2868.84     2907.76     73.64 o 
  -7   9  38     2605.67     2841.70    144.24 o 
  -4   9  38     4183.56     4303.11    176.88 o 
  -1   9  38     3342.47     3476.66    141.03 o 
  -6  10  38     2149.54     2402.44    147.39 o 
  -3  10  38       86.74      167.14     62.96 o 
  -1   2  39     5695.82     5295.83    202.02 o 
  -2   4  39     3600.60     3490.44    110.06 o 
  -4   5  39     6038.01     5765.13    201.52 o 
  -1   5  39     2417.46     2248.72     53.08 o 
  -3   6  39     1048.51      966.06     47.01 o 
  -5   7  39      217.17      219.78     52.89 o 
  -2   7  39     1716.41     1747.77     63.50 o 
  -7   8  39     1413.79     1327.76     72.47 o 
  -4   8  39      687.35      660.68     54.22 o 
  -1   8  39     2340.25     2481.81     75.33 o 
  -6   9  39     3876.06     3813.73    167.15 o 
  -3   9  39     3345.38     3429.79    132.84 o 
  -5  10  39      405.75      324.00     64.00 o 
  -1   1  40     4177.97     4216.40    275.65 o 
   0   2  40      679.16      851.69     83.67 o 
  -2   3  40     1374.40     1359.74     50.41 o 
  -4   4  40    28593.65    28004.04   1318.61 o 
  -1   4  40     5929.15     5604.51    129.99 o 
  -3   5  40     4650.77     4315.69    136.07 o 
   0   5  40     4337.35     4358.97    163.76 o 
  -5   6  40     3580.23     3467.70     84.16 o 
  -2   6  40     1303.73     1216.79     49.17 o 
  -7   7  40     5883.56     5356.93    383.12 o 
  -4   7  40     8168.10     7429.87    269.26 o 
  -1   7  40      948.79      918.79     61.58 o 
  -6   8  40      929.09      960.43     70.39 o 
  -3   8  40     1306.41     1401.93     67.00 o 
   0   8  40      992.41      884.85     84.58 o 
  -8   9  40      152.84      164.79     64.44 o 
  -5   9  40      425.42      375.23     62.24 o 
  -2   9  40      175.52      129.33     65.28 o 
  -1   3  41      860.09      825.00     54.02 o 
  -3   4  41     1423.64     1347.26     47.93 o 
  -2   5  41     6493.89     6284.81    187.51 o 
  -4   6  41     2634.88     2645.98     86.42 o 
  -1   6  41     1632.57     1772.49     60.73 o 
  -6   7  41     2948.36     3070.21    149.54 o 
  -3   7  41     1063.31     1173.32     52.88 o 
  -5   8  41     8197.64     7850.07    350.94 o 
  -2   8  41     3931.15     3835.64    138.24 o 
  -7   9  41      421.61      295.94     67.17 o 
  -4   9  41     1542.84     1630.43     64.50 o 
   0   0  42    19934.55    16919.77    231.48 o 
  -1   2  42     4133.28     3779.34    159.67 o 
  -3   3  42     3776.27     3657.09    172.50 o 
   0   3  42     1299.26     1120.63     71.80 o 
  -2   4  42      638.23      691.23     43.28 o 
  -4   5  42      878.06      901.08     57.61 o 
  -1   5  42      582.14      550.98     56.84 o 
  -6   6  42     5082.79     5515.50    177.17 o 
  -3   6  42     2574.48     2614.49     90.23 o 
   0   6  42     3929.77     3802.76    137.29 o 
  -5   7  42      828.69      714.51     61.02 o 
  -2   7  42      240.18      252.53     57.04 o 
  -7   8  42      264.30      151.51     75.33 o 
  -4   8  42      853.09      894.00     69.31 o 
  -1   8  42      481.42      522.86     66.39 o 
  -6   9  42      488.25      522.28     67.95 o 
  -3   9  42     1964.57     1943.67     89.31 o 
  -2   3  43     4056.07     3655.84    135.70 o 
  -1   4  43     1556.83     1544.48     58.04 o 
  -3   5  43      166.10      169.58     49.09 o 
  -5   6  43       40.27       16.95     57.51 o 
  -2   6  43      447.92      336.68     48.41 o 
  -4   7  43     1844.49     1649.06     83.26 o 
  -1   7  43      275.34      248.82     56.71 o 
  -6   8  43      675.65      714.16     66.91 o 
  -3   8  43      407.25      377.64     63.31 o 
   0   1  44     2007.32     1538.32    126.44 o 
  -2   2  44    10542.19    10759.71    596.34 o 
  -1   3  44     1414.96     1493.04     58.25 o 
  -3   4  44     1040.65     1116.29     51.53 o 
   0   4  44      999.53      954.17     71.29 o 
  -5   5  44     9281.32     9259.25    465.12 o 
  -2   5  44     7401.51     7119.74    268.48 o 
  -4   6  44      521.12      468.02     53.50 o 
  -1   6  44     2250.20     2115.57     65.33 o 
  -6   7  44     1509.09     1521.58     67.63 o 
  -3   7  44      892.56      899.91     60.52 o 
   0   7  44     1670.26     1821.06     99.10 o 
  -5   8  44     3522.51     3592.18    166.30 o 
  -2   8  44     5210.89     5345.51    144.18 o 
  -1   2  45      783.55      743.91     41.99 o 
  -2   4  45     2936.08     3098.90    115.65 o 
  -4   5  45      639.65      555.98     54.75 o 
  -1   5  45      883.10      770.15     57.62 o 
  -3   6  45      522.12      495.47     57.01 o 
  -5   7  45     1084.86     1250.61     79.30 o 
  -2   7  45     1469.63     1456.13     64.48 o 
  -4   8  45      531.03      400.50     61.78 o 
  -1   1  46     6642.69     7232.95    439.65 o 
   0   2  46     3365.02     2849.63    161.52 o 
  -2   3  46     1792.27     1485.33     74.43 o 
  -4   4  46     9692.11     9097.96    621.52 o 
  -1   4  46     4310.26     4227.72    152.84 o 
  -3   5  46      988.58      906.46     57.96 o 
   0   5  46     2806.08     2678.72    109.59 o 
  -5   6  46     3833.70     3568.75    126.29 o 
  -2   6  46     2782.00     2760.11     99.23 o 
  -4   7  46     4360.22     4321.50    172.60 o 
  -1   3  47     7505.11     7624.49    333.92 o 
  -3   4  47     2362.91     2315.90     87.42 o 
  -2   5  47     4563.74     4829.96    187.74 o 
  -4   6  47     1987.06     1934.77     64.26 o 
  -1   6  47     5022.06     4797.73    185.48 o 
   0   0  48    34084.00    33775.19   4523.15 o 
  -1   2  48     4374.54     4283.11    164.35 o 
  -3   3  48    11198.10    10311.46    549.35 o 
   0   3  48    20680.95    19093.99    844.59 o 
  -2   4  48     3393.09     3202.13    103.50 o 
  -4   5  48     1236.77     1164.71     67.51 o 
  -1   5  48      713.75      827.02     64.06 o 
  -3   6  48     1802.17     1869.90     67.55 o 
  -2   3  49     5860.53     5550.00    183.17 o 
  -1   4  49     2781.18     2665.83    121.86 o 
  -3   5  49     4145.39     4111.78    182.76 o 
   0   1  50     1137.01     1172.16     76.84 o 
  -2   2  50       75.15       51.17     67.44 o 
  -1   3  50      222.20      316.42     57.99 o 
  -3   4  50     1190.91     1307.50     65.22 o 
   0   4  50     5011.56     4683.79    306.94 o 
  -1   2  51      733.08      717.49     63.70 o 
  -2   4  51      400.01      326.60     58.90 o 
  -1   1  52      613.23      427.76     76.71 o 
   0   2  52      787.31      702.70     73.84 o 
                                                 
